# Supplementary material for: Fuelling the Fight from the Gut: Short-Chain Fatty Acids and Dexamethasone Synergise to Suppress Gastric Cancer Cells
Source: Cancers (Basel). 2025 Jul 28;17(15):2486. doi: 10.3390/cancers17152486 (PMC12346683; doi:10.3390/cancers17152486)
Supplement: Supplementary file 1 [file cancers-17-02486-s001.zip]

Archive with 2 entries (2 files):
- cancers-3742662-supplementary figures.pdf
- cancers-3742662-supplementary tables.xlsx
