# Supplementary material for: Fuelling the Fight from the Gut: Short-Chain Fatty Acids and Dexamethasone Synergise to Suppress Gastric Cancer Cells
Source: Cancers (Basel). 2025 Jul 28;17(15):2486. doi: 10.3390/cancers17152486 (PMC12346683; doi:10.3390/cancers17152486)
Supplement: Supplementary file 1 [file cancers-17-02486-s001.zip › cancers-3742662-supplementary tables.xlsx]

## Sheet: Index 
Fuelling the Fight from the Gut: Short-Chain Fatty Acids and Dexamethasone Synergise to Suppress Gastric Cancer Cells
Radwa A. Eladwy 1,2,*, Mohamed Fares 3,4, Dennis Chang 1, Muhammad A. Alsherbiny 5,6, Chun-Guang Li 1 and Deep Jyoti Bhuyan 1,7,*
	1 NICM Health Research Institute, Western Sydney University, Penrith, NSW, Australia;
	d.chang@westernsydney.edu.au (D.C.); c.li@westernsydney.edu.au (C.-G.L.)
	2 Department of Pharmacology, Faculty of Pharmacy, ERU, Badr City, Egypt
	3 Sydney Pharmacy School, The University of Sydney, Sydney, NSW, Australia;
	mohamed.metwaly@sydney.edu.au
	4 Pharmaceutical Chemistry Department, Faculty of Pharmacy, ERU, Badr City, Egypt
	5 Pharmacognosy Department, Faculty of Pharmacy, Cairo University, Cairo, Egypt
	Muhammad.alsherbiny@pharma.cu.edu.eg
	6 Freedman Foundation Metabolomics Facility, Innovation Centre, Victor Chang Cardiac Research Institute, Darlinghurst, NSW, Australia
	7 School of Science, Western Sydney University, Penrith, NSW, Australia
	* Correspondence: d.bhuyan@westernsy

## Sheet: Table S1 Abundance
PG.ProteinAccessions	PG.Genes	PG.ProteinDescriptions	PG.ProteinNames	PG.IsCandidate	PG.Completeness	PG.CV	PG.AvgLog2Quantity	[1] 20240318_QEHFX4_DT_MW_1APB_01.raw.PG.Quantity	[2] 20240318_QEHFX4_DT_MW_1APB_02.raw.PG.Quantity	[3] 20240318_QEHFX4_DT_MW_1APB_03.raw.PG.Quantity	[4] 20240318_QEHFX4_DT_MW_2APBD_01.raw.PG.Quantity	[5] 20240318_QEHFX4_DT_MW_2APBD_02.raw.PG.Quantity	[6] 20240318_QEHFX4_DT_MW_2APBD_03.raw.PG.Quantity	[10] 20240318_QEHFX4_DT_MW_4D_01.raw.PG.Quantity	[11] 20240318_QEHFX4_DT_MW_4D_02.raw.PG.Quantity	[12] 20240318_QEHFX4_DT_MW_4D_03.raw.PG.Quantity	[16] 20240318_QEHFX4_DT_MW_6C_01.raw.PG.Quantity	[17] 20240318_QEHFX4_DT_MW_6C_02.raw.PG.Quantity	[18] 20240318_QEHFX4_DT_MW_6C_03.raw.PG.Quantity	Log2Abundance	[1] 20240318_QEHFX4_DT_MW_1APB_01.raw.PG.Log2Quantity	[2] 20240318_QEHFX4_DT_MW_1APB_02.raw.PG.Log2Quantity	[3] 20240318_QEHFX4_DT_MW_1APB_03.raw.PG.Log2Quantity	[4] 20240318_QEHFX4_DT_MW_2APBD_01.raw.PG.Log2Quantity	[5] 20240318_QEHFX4_DT_MW_2APBD_02.raw.PG.Log2Quantity	[6] 20240318_QEHFX4_DT_MW_2APBD_03.raw.PG.Log2Quantity	[10] 20240318_QEHFX4_DT_MW_4D_01.raw.PG.Log2Quantity	[11] 20240318_QEHFX4_DT_MW_4D_02.raw.PG.Log2Quantity	[12] 20240318_QEHFX4_DT_MW_4D_03.raw.PG.Log2Quantity	[16] 20240318_QEHFX4_DT_MW_6C_01.raw.PG.Log2Quantity	[17] 20240318_QEHFX4_DT_MW_6C_02.raw.PG.Log2Quantity	[18] 20240318_QEHFX4_DT_MW_6C_03.raw.PG.Log2Quantity
							Class	APB	APB	APB	APBD	APBD	APBD	D	D	D	Control	Control	Control	Class	APB	APB	APB	APBD	APBD	APBD	D	D	D	Control	Control	Control
A0A024RBG1	NUDT4B	Diphosphoinositol polyphosphate phosphohydrolase NUDT4B	NUD4B_HUMAN	TRUE	100	0.220883	15.0847	38541	39487.5	40187.5	36005.5	40912.7	39402.7	37296	40459.7	42515.8	43503.6	43565.7	45573.6		15.2341	15.2691	15.2945	15.1359	15.3203	15.266	15.1867	15.3042	15.3757	15.4088	15.4109	15.4759
A0A0B4J2A2;P0DN37	PPIAL4C;PPIAL4G	Peptidyl-prolyl cis-trans isomerase A-like 4C;Peptidyl-prolyl cis-trans isomerase A-like 4G	PAL4C_HUMAN;PAL4G_HUMAN	TRUE	94.4	0.341846	13.7705	23955	14977.9	16377.8	12087.7	6608.71	15003.7	10532.6	NaN	19627.9	16421.6	7261.74	18497.2		14.548	13.8706	13.9995	13.5613	12.6902	13.873	13.3626	NaN	14.2606	14.0033	12.8261	14.175
A0A0B4J2D5;P0DPI2	GATD3B;GATD3	Putative glutamine amidotransferase-like class 1 domain-containing protein 3B, mitochondrial;Glutamine amidotransferase-like class 1 domain-containing protein 3, mitochondrial	GAL3B_HUMAN;GAL3A_HUMAN	TRUE	100	0.137872	14.4633	22315.4	23075.2	21950.1	22366.1	22001.3	21677.2	20533.8	19499.7	19570.4	19800.5	18465	18709.1		14.4457	14.4941	14.4219	14.449	14.4253	14.4039	14.3257	14.2512	14.2564	14.2732	14.1725	14.1915
A0A0U1RRL7	MMP24OS	Protein MMP24OS	MMPOS_HUMAN	TRUE	100	0.322696	12.7326	7520.55	7660.85	9287.09	10869.7	9537.44	10418.2	8800	8201.9	9050.5	4458.33	4994.44	3585.29		12.8766	12.9033	13.181	13.408	13.2194	13.3468	13.1033	13.0017	13.1438	12.1223	12.2861	11.8079
A0A1W2PPH5	TAF11L13	TATA-box-binding protein-associated factor 11-like protein 13	TFLM_HUMAN	TRUE	72.2	0.519312	10.6025	980.065	1536.26	NaN	1579.86	1056.38	1478.6	1413.87	1587.86	NaN	1748.93	3086.03	4022.33		9.93673	10.5852	NaN	10.6256	10.0449	10.53	10.4654	10.6329	NaN	10.7723	11.5915	11.9738
A0A1W2PR19	GSTT4	Glutathione S-transferase theta-4	GSTT4_HUMAN	TRUE	100	0.31156	13.4813	10463.8	10829.9	6063.42	12978.4	10365	11043.5	13571.8	15713.1	11038.6	7286.48	9806.11	15454.5		13.3531	13.4027	12.5659	13.6638	13.3394	13.4309	13.7283	13.9397	13.4303	12.831	13.2595	13.9157
A0A2R8Y4L2	HNRNPA1L3	Heterogeneous nuclear ribonucleoprotein A1-like 3	RA1L3_HUMAN	TRUE	100	0.346075	13.307	7204.39	9117.41	14071.9	5834.19	7360.46	9774.31	13014.1	16597.6	9622.08	12961.5	16999.6	14244.2		12.8147	13.1544	13.7805	12.5103	12.8456	13.2548	13.6678	14.0187	13.2321	13.662	14.0532	13.7981
A0A2R8YFR7;Q12774	;ARHGEF5	DH domain-containing protein;Rho guanine nucleotide exchange factor 5	A0A2R8YFR7_HUMAN;ARHG5_HUMAN	TRUE	100	0.279268	12.7349	6659.11	6494.84	6250.33	5824.74	5617.04	5892.15	10993.6	10234.1	8775.89	8747.11	9503.03	8556.59		12.7011	12.6651	12.6097	12.508	12.4556	12.5246	13.4244	13.3211	13.0993	13.0946	13.2142	13.0628
A0A590UK10;Q6ZSZ5	ARHGEF18	Rho guanine nucleotide exchange factor 18 (Fragment);Rho guanine nucleotide exchange factor 18	A0A590UK10_HUMAN;ARHGI_HUMAN	TRUE	100	0.290089	14.2848	22281.8	21846.8	24091.6	29426.4	28884.1	29172.4	25653.5	25703.8	27082.7	14022.7	14632.4	13759		14.4436	14.4151	14.5562	14.8448	14.818	14.8323	14.6469	14.6497	14.7251	13.7755	13.8369	13.7481
A0AV96	RBM47	RNA-binding protein 47	RBM47_HUMAN	TRUE	100	0.188001	14.0198	14568.6	15603.7	15177.2	13477.3	13637.4	13532.2	20416.4	21295.1	19215.4	21063.2	21464.5	22703.3		13.8306	13.9296	13.8896	13.7182	13.7353	13.7241	14.3174	14.3782	14.23	14.3624	14.3897	14.4706
A0AVF1	TTC26	Intraflagellar transport protein 56	IFT56_HUMAN	TRUE	66.7	0.411104	9.82207	1872.18	1211.07	1256.27	648.034	984.521	1315.98	494.44	796.862	1125.16	606.799	574.413	818.871		10.8705	10.2421	10.2949	9.33992	9.94328	10.3619	8.94965	9.63819	10.1359	9.24508	9.16594	9.67749
A0AVK6	E2F8	Transcription factor E2F8	E2F8_HUMAN	TRUE	83.3	0.275902	17.4945	207411	174427	175257	NaN	138360	151978	131121	NaN	152009	142969	149192	162763		17.6621	17.4123	17.4191	NaN	17.0781	17.2135	17.0005	NaN	17.2138	17.1253	17.1868	17.3124
A0AVT1	UBA6	Ubiquitin-like modifier-activating enzyme 6	UBA6_HUMAN	TRUE	100	0.0688084	15.4262	41861.2	42251.9	41919.6	41720.3	42968.9	42403.1	46322.5	46087.1	44810.2	49011.5	50245.3	48496.3		15.3533	15.3667	15.3553	15.3485	15.391	15.3719	15.4994	15.4921	15.4515	15.5808	15.6167	15.5656
A0FGR8	ESYT2	Extended synaptotagmin-2	ESYT2_HUMAN	TRUE	100	0.0807845	16.0078	63506.4	62007.9	64231.1	64714.5	62550.8	65061.3	65764.8	66820.3	68379.4	58223.9	58086.2	59782.6		15.9546	15.9202	15.971	15.9818	15.9327	15.9895	16.005	16.028	16.0613	15.8293	15.8259	15.8674
A0JLT2	MED19	Mediator of RNA polymerase II transcription subunit 19	MED19_HUMAN	TRUE	100	0.107863	13.6388	12075.6	12662	11037.7	13280.1	14049.8	15084.7	11222.4	12557.6	13542.7	13406	11655.2	10799.3		13.5598	13.6282	13.4302	13.697	13.7783	13.8808	13.4541	13.6163	13.7252	13.7106	13.5087	13.3987
A0MZ66	SHTN1	Shootin-1	SHOT1_HUMAN	TRUE	100	0.0920744	15.1575	33779.1	34718.2	36403.4	32665.6	33052.4	33330.3	39107.8	38475	38239.1	40855	41757.6	40682		15.0438	15.0834	15.1518	14.9955	15.0125	15.0245	15.2552	15.2316	15.2228	15.3182	15.3498	15.3121
A0PJW6	TMEM223	Transmembrane protein 223	TM223_HUMAN	TRUE	100	0.287961	11.3798	2469.79	3328.61	3775.69	1453.02	2118.72	1407.2	2429.36	2624.54	2526.33	2889.52	3449.1	3332.68		11.2702	11.7007	11.8825	10.5048	11.049	10.4586	11.2464	11.3579	11.3028	11.4966	11.752	11.7025
A1A4S6	ARHGAP10	Rho GTPase-activating protein 10	RHG10_HUMAN	TRUE	94.4	0.0889626	12.4953	6222.12	NaN	6369.56	5193.59	5451.29	4749.73	5946.85	6489.58	5465.23	5999.46	6433.5	6396.33		12.6032	NaN	12.637	12.3425	12.4124	12.2136	12.5379	12.6639	12.4161	12.5506	12.6514	12.643
A1A5B4	ANO9	Anoctamin-9	ANO9_HUMAN	TRUE	100	0.459501	13.0808	10810.4	22011.8	10343.3	12986.6	13006.5	7700.59	7439.42	10004.7	6248.75	7713.53	10042.2	5660.64		13.4001	14.426	13.3364	13.6647	13.6669	12.9108	12.861	13.2884	12.6094	12.9132	13.2938	12.4667
A1L0T0	ILVBL	2-hydroxyacyl-CoA lyase 2	HACL2_HUMAN	TRUE	100	0.141076	15.4487	42268.8	40792.9	42637.9	41340.5	43451.6	40220	41449.5	40124.9	40740.4	40001.3	39198.7	39971.4		15.3673	15.316	15.3798	15.3353	15.4071	15.2956	15.3391	15.2922	15.3142	15.2878	15.2585	15.2867
A1L390	PLEKHG3	Pleckstrin homology domain-containing family G member 3	PKHG3_HUMAN	TRUE	100	0.312364	13.1208	7654.36	8395.57	8070.3	7309.26	6979.75	6983.71	13580.6	13993.7	13966.2	12552.8	12523.1	12113.6		12.9021	13.0354	12.9784	12.8355	12.769	12.7698	13.7293	13.7725	13.7697	13.6157	13.6123	13.5643
A1X283	SH3PXD2B	SH3 and PX domain-containing protein 2B	SPD2B_HUMAN	TRUE	100	0.306025	15.0383	52537.6	53062.2	51933.8	44195.2	44026.9	44513.7	27049	25889.5	26895.2	30373.4	28743.3	29715.8		15.6811	15.6954	15.6644	15.4316	15.4261	15.442	14.7233	14.6601	14.7151	14.8905	14.8109	14.8589
A2A4G1	TREMBL:A2A4G1	Tax_Id=10090 Gene_Symbol=Krt15 Keratin complex 1, acidic, gene 15		TRUE	100	0.18656	14.8488	35692.3	32415.4	37784.8	34598.5	31147.6	30484.3	34888.1	28242.3	37911.3	26858.9	22834.3	21983.8		15.1233	14.9844	15.2055	15.0784	14.9268	14.8958	15.0904	14.7856	15.2103	14.7131	14.4789	14.4242
A2AJT9	BCLAF3	BCLAF1 and THRAP3 family member 3	BCLA3_HUMAN	TRUE	83.3	0.352341	11.3275	2623.81	1935.06	2827.2	2686.72	2988.29	2525.46	2831.58	2268.98	3372.93	1074.73	1537.46	NaN		11.3574	10.9182	11.4652	11.3916	11.5451	11.3023	11.4674	11.1478	11.7198	10.0698	10.5863	NaN
A2I7N0	TREMBL:A2I7N0;Q28922;Q3ZEJ6	(Bos taurus) SERPINA3-4		TRUE	100	0.238963	14.1941	16762	19967.2	16033.3	26084.4	26395.2	26925.4	20806.9	20841.5	22976.4	22769.3	17049.4	13840.4		14.0329	14.2853	13.9688	14.6709	14.688	14.7167	14.3448	14.3472	14.4879	14.4748	14.0574	13.7566
A2RRD8;Q96IR2	ZNF320;ZNF845	Zinc finger protein 320;Zinc finger protein 845	ZN320_HUMAN;ZN845_HUMAN	TRUE	88.9	0.359315	10.1618	1657.27	1234.47	1080.05	2095.18	1724.28	1448.88	1143.45	995.561	720.071	1580.97	1740.19	1119.19		10.6946	10.2697	10.0769	11.0329	10.7518	10.5007	10.1592	9.95937	9.492	10.6266	10.765	10.1282
A2RRP1	NBAS	NBAS subunit of NRZ tethering complex	NBAS_HUMAN	TRUE	100	0.0871994	12.9592	9457.24	8831.61	8994.6	7600.74	7580.27	7508.19	7588.06	7845.65	7634.62	8439.27	8215.73	8579.61		13.2072	13.1085	13.1348	12.8919	12.888	12.8742	12.8895	12.9377	12.8983	13.0429	13.0042	13.0667
A2RTX5	TARS3	Threonine--tRNA ligase 2, cytoplasmic	SYTC2_HUMAN	TRUE	94.4	0.272795	11.9876	6629.93	4730.16	3529.62	5521.44	4528.77	4612.21	2826.66	3856.03	4241.34	4095.09	3905.09	3099.68		12.6948	12.2077	11.7853	12.4308	12.1449	12.1712	11.4649	11.9129	12.0503	11.9997	11.9311	11.5979
A2RUC4	TYW5	tRNA wybutosine-synthesizing protein 5	TYW5_HUMAN	TRUE	88.9	0.366128	9.98213	1198.82	749.813	1115.74	1006.91	765.48	1037.48	1699.29	1471.55	1691.37	1591.1	1214.95	1174.99		10.2274	9.55039	10.1238	9.97571	9.58022	10.0189	10.7307	10.5231	10.724	10.6358	10.2467	10.1984
A2VDF0	FUOM	Fucose mutarotase	FUCM_HUMAN	TRUE	94.4	0.419343	9.0778	971.546	580.008	1048.07	1047.36	693.999	489.904	519.687	633.601	589.176	678.799	617.293	404.349		9.92414	9.17993	10.0335	10.0325	9.43879	8.93636	9.0215	9.30743	9.20256	9.40684	9.26981	8.65946
A3KMH1	VWA8	von Willebrand factor A domain-containing protein 8	VWA8_HUMAN	TRUE	100	0.0715288	14.6387	26252.8	26561.2	27504.7	24419.7	24440.7	24402	24376.6	23467	23941.9	24162.6	23476.5	24216.4		14.6802	14.697	14.7474	14.5758	14.577	14.5747	14.5732	14.5183	14.5472	14.5605	14.5189	14.5637
A3KN83	SBNO1	Protein strawberry notch homolog 1	SBNO1_HUMAN	TRUE	100	0.253216	15.1236	53871.9	53575.8	53740.5	39363.5	36643.8	35963.4	23739.2	23374.9	23789.4	31167.4	32196	32662.1		15.7172	15.7093	15.7137	15.2646	15.1613	15.1342	14.535	14.5127	14.538	14.9277	14.9746	14.9953
A4D1E9	GTPBP10	GTP-binding protein 10	GTPBA_HUMAN	TRUE	100	0.266232	11.7247	3491.25	3494.85	3556.87	2876.78	3497.26	3174.83	3827.33	3863.65	3353.15	5075.92	5311.37	4675.72		11.7695	11.771	11.7964	11.4902	11.772	11.6325	11.9021	11.9157	11.7113	12.3095	12.3749	12.191
A4D1F6	LRRD1	Leucine-rich repeat and death domain-containing protein 1	LRRD1_HUMAN	TRUE	100	0.497057	11.2158	2705.14	2129.56	1523.52	2059.15	1887.43	1761.47	4428.55	4821.38	3836.07	4660.6	3744.61	4812.59		11.4015	11.0563	10.5732	11.0078	10.8822	10.7826	12.1126	12.2352	11.9054	12.1863	11.8706	12.2326
A4D1P6	WDR91	WD repeat-containing protein 91	WDR91_HUMAN	TRUE	100	0.156448	12.6647	6621.07	6736.53	6279.17	6081.47	6573.47	5473.65	6724.36	5991.97	6078.36	6120.24	6041.14	6158.41		12.6928	12.7178	12.6164	12.5702	12.6824	12.4183	12.7152	12.5488	12.5695	12.5794	12.5606	12.5883
A5PLL7	PEDS1	Plasmanylethanolamine desaturase	PDES1_HUMAN	TRUE	100	0.239537	12.4664	7217.01	7138.3	7425.27	7503.8	7689.23	7608.79	4650.51	5538.43	4997.78	5842.62	5361.83	5158.33		12.8172	12.8014	12.8582	12.8734	12.9086	12.8935	12.1832	12.4353	12.2871	12.5124	12.3885	12.3327
A5PLN9	TRAPPC13	Trafficking protein particle complex subunit 13	TPC13_HUMAN	TRUE	88.9	0.666226	9.42966	572.866	541.889	NaN	325.432	555.871	368.11	1934.3	260.011	431.661	1749.18	1686.25	695.368		9.16205	9.08185	NaN	8.34621	9.11861	8.52399	10.9176	8.02243	8.75375	10.7725	10.7196	9.44163
A5YKK6	CNOT1	CCR4-NOT transcription complex subunit 1	CNOT1_HUMAN	TRUE	100	0.196295	16.0097	65581.9	64923	63035.6	69434.6	69877.6	69314.6	82407.6	80222.9	81133.3	84458.4	84041.6	83844.8		16.001	15.9864	15.9439	16.0834	16.0925	16.0809	16.3305	16.2917	16.308	16.366	16.3588	16.3554
A5YM69	ARHGEF35	Rho guanine nucleotide exchange factor 35	ARG35_HUMAN	TRUE	83.3	0.49083	10.5488	1376.97	1263.29	875.868	950.803	374.416	612.734	3179.38	2637.49	2806.78	2330.45	2396.04	2285.4		10.4273	10.303	9.77457	9.893	8.5485	9.25912	11.6345	11.3649	11.4547	11.1864	11.2264	11.1582
A6H8Y1	BDP1	Transcription factor TFIIIB component B'' homolog	BDP1_HUMAN	TRUE	100	0.101525	14.4435	21050.1	23807.7	20560.1	25942.8	23059	26087.6	22189	23854.3	17188.5	18997.1	22429.3	22462.9		14.3615	14.5391	14.3276	14.663	14.493	14.6711	14.4376	14.542	14.0692	14.2135	14.4531	14.4553
A6NCE7;Q9GZQ8	MAP1LC3B2;MAP1LC3B	Microtubule-associated proteins 1A/1B light chain 3 beta 2;Microtubule-associated proteins 1A/1B light chain 3B	MP3B2_HUMAN;MLP3B_HUMAN	TRUE	100	0.266873	16.9647	127470	110112	113311	165099	160690	153386	187062	170621	191954	81480.5	99018.9	66363		16.9598	16.7486	16.7899	17.333	17.2939	17.2268	17.5132	17.3804	17.5504	16.3142	16.5954	16.0181
A6NCW7	USP17L4	Inactive ubiquitin carboxyl-terminal hydrolase 17-like protein 4	U17L4_HUMAN	TRUE	66.7	1.33538	12.2488	2970.52	3485.77	2101.38	3901.65	3787.2	4288.94	NaN	NaN	NaN	NaN	NaN	NaN		11.5365	11.7673	11.0371	11.9299	11.8869	12.0664	NaN	NaN	NaN	NaN	NaN	NaN
A6ND36	FAM83G	Protein FAM83G	FA83G_HUMAN	TRUE	100	0.211272	15.1868	27558.4	28118.3	26106.1	37420.8	36440.1	35956.9	52745.3	55806.3	47993.4	36496.2	39610.8	37392.7		14.7502	14.7792	14.6721	15.1916	15.1532	15.134	15.6868	15.7681	15.5505	15.1555	15.2736	15.1905
A6NDG6	PGP	Glycerol-3-phosphate phosphatase	PGP_HUMAN	TRUE	100	0.140385	15.6517	55866.4	53081.6	56853.9	53650.8	52114.3	53429.8	44598.4	44081.2	42994.5	45322.6	47364.1	47925.5		15.7697	15.6959	15.795	15.7113	15.6694	15.7054	15.4447	15.4279	15.3919	15.4679	15.5315	15.5485
A6NDU8	RIMOC1	RAB7A-interacting MON1-CCZ1 complex subunit 1	RIMC1_HUMAN	TRUE	100	0.18273	12.7405	6639.83	7253.85	7178.22	6007.54	5738.1	5050.63	8892.6	9244.34	8607.05	8129.1	7938.28	7363.32		12.6969	12.8245	12.8094	12.5526	12.4864	12.3022	13.1184	13.1744	13.0713	12.9889	12.9546	12.8461
A6NEC2	NPEPPSL1	Puromycin-sensitive aminopeptidase-like protein	PSAL_HUMAN	TRUE	100	0.11942	15.9541	55259.8	56537.3	57638.4	58048.2	55404.2	56624.8	70790.4	69284.5	68889	75544.2	76775.2	76365.9		15.7539	15.7869	15.8147	15.825	15.7577	15.7891	16.1113	16.0802	16.072	16.205	16.2284	16.2206
A6NED2	RCCD1	RCC1 domain-containing protein 1	RCCD1_HUMAN	TRUE	100	0.217527	11.5783	2521.49	2440.99	2114.19	2778.51	2722.94	2893.15	4115.32	3784.61	2209.57	4080.98	3637.98	3613.66		11.3001	11.2532	11.0459	11.4401	11.4109	11.4984	12.0068	11.8859	11.1096	11.9947	11.8289	11.8192
A6NFI3	ZNF316	Zinc finger protein 316	ZN316_HUMAN	TRUE	100	0.273085	11.3611	2206.36	4144.78	2792.02	1706.92	2214.68	2442.27	2385.09	2196.64	2703.5	2165.95	2514.72	1996.51		11.1075	12.0171	11.4471	10.7372	11.1129	11.254	11.2198	11.1011	11.4006	11.0808	11.2962	10.9633
A6NFQ2	TCAF2	TRPM8 channel-associated factor 2	TCAF2_HUMAN	TRUE	44.4	0.223492	12.8531	7729.19	8001.27	8600.22	4289.56	5900.62	NaN	NaN	NaN	NaN	NaN	NaN	NaN		12.9161	12.966	13.0702	12.0666	12.5267	NaN	NaN	NaN	NaN	NaN	NaN	NaN
A6NFY7	SDHAF1	Succinate dehydrogenase assembly factor 1, mitochondrial	SDHF1_HUMAN	TRUE	100	0.232349	13.5862	11591.7	7108.32	11002.5	13742.1	14355.1	10638	14628	10163.1	7516.33	10206.7	11399.4	11253.7		13.5008	12.7953	13.4255	13.7463	13.8093	13.3769	13.8364	13.3111	12.8758	13.3172	13.4767	13.4581
A6NHQ2	FBLL1	rRNA/tRNA 2'-O-methyltransferase fibrillarin-like protein 1	FBLL1_HUMAN	TRUE	100	0.186958	18.2346	243494	224396	256595	386494	401209	385444	339120	328681	337233	344433	356590	343923		17.8935	17.7757	17.9691	18.5601	18.614	18.5562	18.3714	18.3263	18.3634	18.3939	18.4439	18.3917
A6NHR9	SMCHD1	Structural maintenance of chromosomes flexible hinge domain-containing protein 1	SMHD1_HUMAN	TRUE	100	0.111407	14.7554	31225.4	31569.9	31632.5	28790.7	29271.5	29909	25879.3	26479.6	26605.7	28644.8	28935.9	29255.2		14.9304	14.9463	14.9491	14.8133	14.8372	14.8683	14.6595	14.6926	14.6995	14.806	14.8206	14.8364
A6NHX0	CASTOR2	Cytosolic arginine sensor for mTORC1 subunit 2	CAST2_HUMAN	TRUE	100	0.391888	11.4161	4303.87	4211.97	4291.36	3906.42	4956.98	4174.95	2363.34	1774.7	1900.8	1923.06	2006.62	1812.54		12.0714	12.0403	12.0672	11.9316	12.2752	12.0275	11.2066	10.7934	10.8924	10.9092	10.9706	10.8238
A6NIH7	UNC119B	Protein unc-119 homolog B	U119B_HUMAN	TRUE	100	0.100708	14.7529	23658.9	24542	26039.2	25540.4	27566.4	28394.6	29549.1	27830.7	31482.2	25457.3	25753.4	25466.7		14.5301	14.583	14.6684	14.6405	14.7506	14.7933	14.8508	14.7644	14.9422	14.6358	14.6525	14.6363
A6NIR3;Q8TF27	AGAP5;AGAP11	Arf-GAP with GTPase, ANK repeat and PH domain-containing protein 5;Arf-GAP with GTPase, ANK repeat and PH domain-containing protein 11	AGAP5_HUMAN;AGA11_HUMAN	TRUE	100	0.175625	12.827	7130.36	8150.85	7907.05	5770.99	6876.44	7795.82	9030.42	9816.1	7292.43	8721.65	8895.81	7858.14		12.7998	12.9927	12.9489	12.4946	12.7474	12.9285	13.1406	13.2609	12.8322	13.0904	13.1189	12.94
A6NIZ1		Ras-related protein Rap-1b-like protein	RP1BL_HUMAN	FALSE	44.4	0.92025	10.9517	NaN	2270.23	NaN	744.969	NaN	NaN	NaN	1747.26	NaN	1441.07	1490.06	7502.88		NaN	11.1486	NaN	9.54104	NaN	NaN	NaN	10.7709	NaN	10.4929	10.5412	12.8732
A6NJ78	METTL15	12S rRNA N4-methylcytidine (m4C) methyltransferase	MET15_HUMAN	TRUE	100	0.262431	11.6382	4863.24	4330.24	4588.73	2673.9	2352.08	3261.87	2549.48	3150.48	3053.31	3407.54	3475.36	4129.69		12.2477	12.0802	12.1639	11.3847	11.1997	11.6715	11.316	11.6214	11.5762	11.7345	11.7629	12.0118
A6NKD9	CCDC85C	Coiled-coil domain-containing protein 85C	CC85C_HUMAN	TRUE	100	0.312286	13.576	15693.3	15459.8	16089.5	16842.7	16034.9	15385.7	8414.37	7755.43	10260.1	10056.4	11242.2	10007		13.9379	13.9162	13.9738	14.0398	13.9689	13.9093	13.0386	12.921	13.3248	13.2958	13.4566	13.2887
A6NKF1	SAC3D1	SAC3 domain-containing protein 1	SAC31_HUMAN	TRUE	88.9	0.440886	10.8217	3213.98	2122.35	2535.85	2055.09	1387.49	3576	566.687	1521.51	966.72	NaN	1513.07	1840.01		11.6501	11.0514	11.3083	11.005	10.4383	11.8041	9.14641	10.5713	9.91695	NaN	10.5633	10.8455
A6NLU0	RFPL4A	Ret finger protein-like 4A	RFPLA_HUMAN	TRUE	50	0.335197	14.3451	15865.7	15620.9	15705.3	19189.8	17687.4	17929.4	NaN	NaN	NaN	NaN	NaN	NaN		13.9536	13.9312	13.939	14.2281	14.1104	14.13	NaN	NaN	NaN	NaN	NaN	NaN
A6NNW6	ENO4	Enolase 4	ENO4_HUMAN	TRUE	88.9	0.372625	13.597	16773.7	13830.6	17120.1	11877.8	10834.3	7797.89	13539.9	10222.2	9994.94	10634.7	12343.5	5468.48		14.0339	13.7556	14.0634	13.536	13.4033	12.9289	13.7249	13.3194	13.287	13.3765	13.5915	12.4169
A7E2V4	ZSWIM8	Zinc finger SWIM domain-containing protein 8	ZSWM8_HUMAN	TRUE	100	0.198895	10.3848	1465.7	1304.34	1266.56	1171.41	1424.35	1235.24	1743.78	1662.24	1920.76	1422.42	1416.01	1466.87		10.5174	10.3491	10.3067	10.194	10.4761	10.2706	10.768	10.6989	10.9075	10.4741	10.4676	10.5185
A7MBM2	DISP2	Protein dispatched homolog 2	DISP2_HUMAN	TRUE	33.3	0.487506	11.1998	3567.3	3843.5	3951.18	NaN	NaN	NaN	NaN	NaN	NaN	NaN	NaN	NaN		11.8006	11.9082	11.9481	NaN	NaN	NaN	NaN	NaN	NaN	NaN	NaN	NaN
A8CG34	POM121C	Nuclear envelope pore membrane protein POM 121C	P121C_HUMAN	TRUE	100	0.26424	13.8577	12191.9	12170.5	12306	12203.8	11975.9	12917.6	14063.7	14130.1	11844.9	12673.1	13268.8	12924.4		13.5736	13.5711	13.5871	13.575	13.5478	13.657	13.7797	13.7865	13.532	13.6295	13.6958	13.6578
A8MQ03	CYSRT1	Cysteine-rich tail protein 1	CRTP1_HUMAN	TRUE	100	0.639772	13.1934	23283.5	23871.1	21399.6	7961.93	8283.1	8116.53	2841.5	3359	3132.33	7777.88	9166.67	7057.19		14.507	14.543	14.3853	12.9589	13.016	12.9866	11.4724	11.7138	11.613	12.9252	13.1622	12.7849
A8MT19	RHPN2P1	Putative rhophilin-2-like protein RHPN2P1	RHN2P_HUMAN	TRUE	88.9	0.549634	12.8305	11033.7	2979.44	3271.8	6197.66	2679.99	6143.23	4697.33	5778.92	14917.8	15328.6	NaN	6390.6		13.4296	11.5408	11.6759	12.5975	11.388	12.5848	12.1976	12.4966	13.8647	13.9039	NaN	12.6417
A8MT69	CENPX	Centromere protein X	CENPX_HUMAN	TRUE	77.8	0.401378	9.89874	796.079	NaN	423.636	738.975	969.727	994.311	1227.63	1340.63	NaN	1313.42	1622.69	1327.84		9.63677	NaN	8.72668	9.52938	9.92143	9.95755	10.2617	10.3887	NaN	10.3591	10.6642	10.3749
A8MT70	ZBBX	Zinc finger B-box domain-containing protein 1	ZBBX_HUMAN	TRUE	100	0.168111	12.6577	5651.33	4549.28	6741.83	7537.67	7192.55	6951.4	6025.46	6958.25	8055.59	5478.38	5042.24	6686.46		12.4644	12.1514	12.7189	12.8799	12.8123	12.7631	12.5569	12.7645	12.9758	12.4195	12.2998	12.707
A8MWD9;P62308	SNRPGP15;SNRPG	Putative small nuclear ribonucleoprotein G-like protein 15;Small nuclear ribonucleoprotein G	RUXGL_HUMAN;RUXG_HUMAN	TRUE	100	0.103495	16.3184	80722.6	80930.1	81525.7	94807.8	93228.9	91927.8	84009.3	74299.8	74701.4	83739.2	72667.4	83322		16.3007	16.3044	16.315	16.5327	16.5085	16.4882	16.3583	16.1811	16.1888	16.3536	16.149	16.3464
A8TX70	COL6A5	Collagen alpha-5(VI) chain	CO6A5_HUMAN	TRUE	88.9	0.246827	12.8233	4514.71	5439.48	10208.5	6164.82	6059.29	6231.26	8524.91	8281.85	9006.74	6540.44	7676.97	6868.2		12.1404	12.4093	13.3175	12.5898	12.5649	12.6053	13.0575	13.0157	13.1368	12.6752	12.9063	12.7457
B1AK53	ESPN	Espin	ESPN_HUMAN	FALSE	22.2	0.471897	11.063	3011.15	3487.54	2269.21	NaN	NaN	NaN	NaN	NaN	NaN	NaN	NaN	NaN		11.5561	11.768	11.148	NaN	NaN	NaN	NaN	NaN	NaN	NaN	NaN	NaN
B3KNS4	ERVK3-1	Endogenous retrovirus group K3 member 1	B3KNS4_HUMAN	TRUE	100	0.224479	12.9231	7451.71	7613.84	7257.46	8403.11	8364.84	8190.65	5723.64	5069.12	5974.84	6862.89	7072.27	6927.83		12.8634	12.8944	12.8252	13.0367	13.0301	12.9998	12.4827	12.3075	12.5447	12.7446	12.788	12.7582
B7Z6K7;Q13398;Q68DY9;Q7Z340;Q9BWM5	ZNF814;ZNF211;ZNF772;ZNF551;ZNF416	Zinc finger protein 814;Zinc finger protein 211;Zinc finger protein 772;Zinc finger protein 551;Zinc finger protein 416	ZN814_HUMAN;ZN211_HUMAN;ZN772_HUMAN;ZN551_HUMAN;ZN416_HUMAN	FALSE	55.6	0.479543	7.72495	NaN	62.1442	NaN	NaN	90.5137	NaN	226.558	NaN	NaN	257.151	263.65	248.156		NaN	5.95755	NaN	NaN	6.50006	NaN	7.82374	NaN	NaN	8.00647	8.04248	7.9551
B7ZAQ6;P0CG08	GPR89A;GPR89B	Golgi pH regulator A;Golgi pH regulator B	GPHRA_HUMAN;GPHRB_HUMAN	TRUE	100	0.117774	12.5886	5415.04	6530.28	6006.18	6184.82	4723.83	5951.66	6063.61	6102.39	6845.56	5608.47	5418.58	6936.81		12.4028	12.6729	12.5522	12.5945	12.2057	12.5391	12.566	12.5752	12.741	12.4534	12.4037	12.7601
B7ZW38;P0DMR1	HNRNPCL3;HNRNPCL4	Heterogeneous nuclear ribonucleoprotein C-like 3;Heterogeneous nuclear ribonucleoprotein C-like 4	HNRC3_HUMAN;HNRC4_HUMAN	TRUE	100	0.248529	12.7161	8016.72	4502.14	6436.44	6640.66	6668.56	5729.37	5737.7	6583.75	8680.03	6195.56	8725.39	5261.73		12.9688	12.1364	12.652	12.6971	12.7032	12.4842	12.4863	12.6847	13.0835	12.597	13.091	12.3613
C4AMC7;Q6VEQ5	WASH3P;WASH2P	Putative WAS protein family homolog 3;WAS protein family homolog 2	WASH3_HUMAN;WASH2_HUMAN	TRUE	100	0.209096	12.8598	7525.28	7741.12	8014.77	7229.13	7119.43	6748.93	10627.9	10541	11036.6	6699.99	6877.21	7367.38		12.8775	12.9183	12.9684	12.8196	12.7975	12.7204	13.3756	13.3637	13.43	12.7099	12.7476	12.8469
C9J2P7;C9JVI0;D6RA61;D6RBQ6;D6RJB6	USP17L15;USP17L11;USP17L22;USP17L17;USP17L20	Ubiquitin carboxyl-terminal hydrolase 17-like protein 15;Ubiquitin carboxyl-terminal hydrolase 17-like protein 11;Ubiquitin carboxyl-terminal hydrolase 17-like protein 22;Ubiquitin carboxyl-terminal hydrolase 17-like protein 17;Ubiquitin carboxyl-terminal hydrolase 17-like protein 20	U17LF_HUMAN;U17LB_HUMAN;U17LM_HUMAN;U17LH_HUMAN;U17LK_HUMAN	TRUE	83.3	0.98761	12.0497	3944.71	4506.33	5360.76	5144.5	4604.05	5086.8	NaN	2297.13	2185.88	1418.45	NaN	NaN		11.9457	12.1377	12.3882	12.3288	12.1687	12.3125	NaN	11.1656	11.094	10.4701	NaN	NaN
C9JI98	TMEM238	Transmembrane protein 238	TM238_HUMAN	TRUE	100	0.353215	11.713	2231.71	1978.2	3578.81	2330.17	2358.8	4077.42	3615.51	2315.65	3708.67	2166.47	2529.98	3424.8		11.1239	10.95	11.8053	11.1862	11.2038	11.9934	11.82	11.1772	11.8567	11.0811	11.3049	11.7418
C9JLW8	MCRIP1	Mapk-regulated corepressor-interacting protein 1	MCRI1_HUMAN	TRUE	100	0.431207	14.0797	32550.2	32146.2	31324.1	26109.3	27219.2	24824.1	16027	17536.4	16873.7	12632	12510.2	13147.8		14.9904	14.9724	14.935	14.6723	14.7323	14.5995	13.9682	14.0981	14.0425	13.6248	13.6108	13.6825
C9JVW0	INAFM1	Putative transmembrane protein INAFM1	INAM1_HUMAN	TRUE	33.3	0.434166	10.7507	3186.65	1832.22	2334.24	1573.78	763.594	NaN	NaN	NaN	NaN	NaN	NaN	NaN		11.6378	10.8394	11.1887	10.62	9.57666	NaN	NaN	NaN	NaN	NaN	NaN	NaN
E0CX11	STMP1	Short transmembrane mitochondrial protein 1	STMP1_HUMAN	TRUE	100	0.223111	11.6141	3079.53	3379.91	3359.04	2973.98	3588.36	4360.52	1987.84	2672.52	3519.89	2034.52	2282.59	2732.45		11.5885	11.7228	11.7138	11.5382	11.8091	12.0903	10.957	11.384	11.7813	10.9905	11.1565	11.416
E5RQL4	FTCDNL1	Formiminotransferase N-terminal subdomain-containing protein	FONG_HUMAN	TRUE	94.4	0.27134	12.0393	5248.76	5306.57	5114.58	4042.04	3340.71	4738.98	5669.2	640.083	NaN	5367.22	4963.18	5467.71		12.3578	12.3736	12.3204	11.9809	11.7059	12.2104	12.4689	9.32211	NaN	12.39	12.277	12.4167
E7ERA6	RNF223	RING finger protein 223	RN223_HUMAN	TRUE	72.2	0.38433	12.4564	3842.84	6047.73	NaN	NaN	4935.49	4034.43	8152.17	8157.27	6147.75	3520.99	3593.44	3325.46		11.908	12.5622	NaN	NaN	12.269	11.9781	12.993	12.9939	12.5858	11.7818	11.8111	11.6993
E9PAV3	NACA	Nascent polypeptide-associated complex subunit alpha, muscle-specific form	NACAM_HUMAN	TRUE	100	0.128142	16.81	120135	117954	138683	108078	110554	123892	120285	121716	121841	117669	129493	129306		16.8743	16.8479	17.0814	16.7217	16.7544	16.9187	16.8761	16.8932	16.8946	16.8444	16.9825	16.9804
E9PRG8	C11orf98	Uncharacterized protein C11orf98	CK098_HUMAN	TRUE	100	0.237754	14.8215	35080.5	34815.5	35839.6	31620.1	33981.1	32977.2	29900.2	28250.4	29807.6	35274.2	34628.7	36682.9		15.0984	15.0874	15.1293	14.9486	15.0524	15.0092	14.8679	14.786	14.8634	15.1063	15.0797	15.1628
ENSEMBL:ENSBTAP00000007350	(Bos	taurus) similar to Complement C4-A precursor		TRUE	100	0.241379	13.6421	14366.9	13700.8	15273.3	12187.3	11510.1	9761.88	19012.4	13281.7	18230.7	7330.74	9003.53	8169.74		13.8105	13.742	13.8987	13.5731	13.4906	13.2529	14.2147	13.6972	14.1541	12.8397	13.1363	12.9961
ENSEMBL:ENSBTAP00000016046	(Bos	taurus) similar to fibulin-1 C isoform 1		TRUE	100	0.314055	13.3744	7464.16	8081.78	8751.39	15906	16241.7	16118.8	7884.83	7344.21	7753.65	8109.8	7699.17	7876.89		12.8658	12.9805	13.0953	13.9573	13.9874	13.9765	12.9449	12.8424	12.9207	12.9855	12.9105	12.9434
ENSEMBL:ENSBTAP00000018229	(Bos	taurus) 54 kDa protein		TRUE	100	0.252907	14.037	12314.5	12631.1	13182.2	21733.7	22148.5	20850	14739.4	14924.5	16521.6	14647.5	16005.2	15210.1		13.5881	13.6247	13.6863	14.4076	14.4349	14.3478	13.8474	13.8654	14.0121	13.8384	13.9663	13.8927
ENSEMBL:ENSBTAP00000018574	(Bos	taurus) 55 kDa protein		TRUE	100	0.240621	11.1065	1703.28	1487.61	1739.83	2636.21	2434.9	2676.35	2413.78	2364.78	2024.2	2220.68	1972.77	2107.89		10.7341	10.5388	10.7647	11.3643	11.2496	11.386	11.2371	11.2075	10.9831	11.1168	10.946	11.0416
ENSEMBL:ENSBTAP00000024146	(Bos	taurus) similar to alpha-2-macroglobulin isoform 1		TRUE	100	0.290385	15.3319	29692.3	30248.8	30482.9	60378.3	60708.4	61295	31854.4	30943.1	30926.6	32683.2	33514.4	33254.2		14.8578	14.8846	14.8957	15.8817	15.8896	15.9035	14.9592	14.9173	14.9166	14.9963	15.0325	15.0212
ENSEMBL:ENSBTAP00000025008	(Bos	taurus) hypothetical protein		TRUE	100	0.139021	14.672	21695	21456.1	21380.9	30783.2	30771	29497.3	24964.3	25478.5	26962.6	24426.4	23080.5	23135.9		14.4051	14.3891	14.384	14.9099	14.9093	14.8483	14.6076	14.637	14.7187	14.5762	14.4944	14.4978
ENSEMBL:ENSBTAP00000032840	(Bos	taurus) similar to apolipoprotein B, partial		TRUE	100	0.62656	14.5004	16244.1	14953.8	16968.3	26207.6	25197.5	25186.8	33581.3	35343.8	31996.1	7558.36	6858.36	6375.49		13.9876	13.8682	14.0506	14.6777	14.621	14.6204	15.0354	15.1092	14.9656	12.8839	12.7436	12.6383
ENSEMBL:ENSBTAP00000034412	(Bos	taurus) similar to C4b-binding protein alpha chain		TRUE	100	0.654099	14.188	10047.6	10534.5	10944.5	51991.6	51144.8	51754.6	20362.3	20474.3	18504	8833.82	9093.07	9327.03		13.2946	13.3628	13.4179	15.666	15.6423	15.6594	14.3136	14.3215	14.1755	13.1088	13.1506	13.1872
ENSEMBL:ENSBTAP00000037665	(Bos	taurus) similar to Pregnancy zone protein, partial		TRUE	83.3	0.577008	10.2578	440.016	485.556	574.745	2380.72	2519.26	2893.64	450.604	640.277	1060.29	1418.54	1436.3	1450.43		8.78141	8.9235	9.16678	11.2172	11.2988	11.4987	8.81572	9.32255	10.0502	10.4702	10.4881	10.5023
H-INV:HIT000292931	Tax_Id=9606	Gene_Symbol=- Similar to Keratin, type II cytoskeletal 8		TRUE	100	0.428636	12.6545	5802.79	4995.97	5732.18	8316.74	9040.35	6928.24	9427.7	10926.7	11176.3	10132.5	10573.7	9071.67		12.5025	12.2865	12.4849	13.0218	13.1422	12.7583	13.2027	13.4156	13.4482	13.3067	13.3682	13.1472
I0J062	PANO1	Proapoptotic nucleolar protein 1	PANO1_HUMAN	TRUE	100	0.258864	13.5096	9648.66	11027.6	10578.1	12073.9	10941.7	12643.5	11129.1	11820.6	12435	14622.4	14932.4	16756		13.2361	13.4288	13.3688	13.5596	13.4175	13.6261	13.4421	13.529	13.6021	13.8359	13.8662	14.0324
L0R819	ASDURF	ASNSD1 upstream open reading frame protein	ASURF_HUMAN	TRUE	100	0.104592	12.683	6236.54	6771.27	5333.44	6964.5	7560.43	7190.03	7286.1	6440.32	6854.36	7203.83	7338.8	7444.76		12.6065	12.7252	12.3808	12.7658	12.8843	12.8118	12.8309	12.6529	12.7428	12.8145	12.8413	12.862
M5A8F1	ERVH48-1	Suppressyn	SUPYN_HUMAN	TRUE	61.1	0.519164	11.8111	969.73	NaN	1282.85	NaN	NaN	NaN	4602.08	4244.86	4142.85	6538.51	7299.36	7431.08		9.92144	NaN	10.3251	NaN	NaN	NaN	12.1681	12.0515	12.0164	12.6747	12.8336	12.8594
O00115	DNASE2	Deoxyribonuclease-2-alpha	DNS2A_HUMAN	TRUE	100	0.226616	15.4661	41319.5	43261.8	38132.7	40040.1	40086.9	42162.1	42589.4	46030	43647.9	32433.7	33251.2	33568.3		15.3345	15.4008	15.2187	15.2892	15.2908	15.3637	15.3782	15.4903	15.4136	14.9852	15.0211	15.0348
O00116	AGPS	Alkyldihydroxyacetonephosphate synthase, peroxisomal	ADAS_HUMAN	TRUE	100	0.0877753	16.2955	79645.5	80180.1	81230.6	84109.8	86590.3	82236.5	73569.5	70040.5	68578.4	78887.2	77187.9	78640.6		16.2813	16.291	16.3097	16.36	16.4019	16.3275	16.1668	16.0959	16.0655	16.2675	16.2361	16.263
O00124	UBXN8	UBX domain-containing protein 8	UBXN8_HUMAN	TRUE	100	0.288822	10.3047	786.123	1245	1455.47	1508.54	1427.22	1189.75	1572.54	1614.76	1355.61	1760.65	1940.45	1905.76		9.61861	10.2819	10.5073	10.5589	10.479	10.2164	10.6189	10.6571	10.4047	10.7819	10.9222	10.8962
O00139	KIF2A	Kinesin-like protein KIF2A	KIF2A_HUMAN	TRUE	100	0.0461827	15.1079	33871.9	34232.1	34171.4	37526.3	37089.3	37123.6	33817.5	33849.3	34349.8	36251.8	35862.4	36547.8		15.0478	15.0631	15.0605	15.1956	15.1787	15.18	15.0455	15.0468	15.068	15.1458	15.1302	15.1575
O00148	DDX39A	ATP-dependent RNA helicase DDX39A	DX39A_HUMAN	TRUE	100	0.0881655	14.7436	27448	26275.7	25279.5	25355.3	24962.6	26202.5	26823.9	26206.1	23372.3	30397.9	29213.5	31376.6		14.7444	14.6814	14.6257	14.63	14.6075	14.6774	14.7112	14.6776	14.5125	14.8917	14.8343	14.9374
O00151	PDLIM1	PDZ and LIM domain protein 1	PDLI1_HUMAN	TRUE	100	0.14968	18.5212	333474	329368	323718	319248	313922	318895	378301	376725	385548	488168	494436	475999		18.3472	18.3293	18.3044	18.2843	18.26	18.2827	18.5292	18.5232	18.5565	18.897	18.9154	18.8606
O00154	ACOT7	Cytosolic acyl coenzyme A thioester hydrolase	BACH_HUMAN	TRUE	100	0.302838	17.316	204191	202639	211836	181963	174894	176323	103301	105969	102082	110160	109295	108825		17.6396	17.6286	17.6926	17.4733	17.4161	17.4279	16.6565	16.6933	16.6394	16.7492	16.7379	16.7317
O00159	MYO1C	Unconventional myosin-Ic	MYO1C_HUMAN	TRUE	100	0.1344	16.3477	79203.1	81133	82084.8	64602.1	62748.3	63633.4	95721.1	93817.5	94484.2	95445	95464.6	92753.1		16.2733	16.308	16.3248	15.9793	15.9373	15.9575	16.5465	16.5176	16.5278	16.5424	16.5427	16.5011
O00160	MYO1F	Unconventional myosin-If	MYO1F_HUMAN	TRUE	100	0.187756	13.71	16284	15350.2	14498.7	16212.9	15017.5	16075.6	12077.8	12765	13686.1	10798.4	11004.4	10505		13.9912	13.906	13.8236	13.9849	13.8744	13.9726	13.5601	13.6399	13.7404	13.3985	13.4258	13.3588
O00161	SNAP23	Synaptosomal-associated protein 23	SNP23_HUMAN	TRUE	100	0.225304	15.0437	47931.4	47956.6	46851.3	32429.5	31400.4	31185	39880.6	38610.6	41357.1	35018.4	36801.9	34196.2		15.5487	15.5494	15.5158	14.985	14.9385	14.9286	15.2834	15.2367	15.3358	15.0958	15.1675	15.0615
O00165	HAX1	HCLS1-associated protein X-1	HAX1_HUMAN	TRUE	100	0.520449	12.644	3801.75	4905.01	4831.86	4296.62	5283.45	4732.9	14948.3	13727.4	14895.3	9000.02	7959.9	7315.64		11.8924	12.26	12.2384	12.069	12.3673	12.2085	13.8677	13.7448	13.8626	13.1357	12.9585	12.8368
O00170	AIP	AH receptor-interacting protein	AIP_HUMAN	TRUE	100	0.125825	15.0904	30231.2	30616	31123.5	28236.3	30515.7	30418.4	35879.6	35727.7	38448.8	38777.5	37642	38482.3		14.8837	14.902	14.9257	14.7853	14.8973	14.8927	15.1309	15.1248	15.2307	15.2429	15.2001	15.2319
O00178	GTPBP1	GTP-binding protein 1	GTPB1_HUMAN	TRUE	100	0.121397	13.8343	15008.9	16857.1	16510.5	15224.3	15300.4	15197.5	13554.4	13782.3	12811	11653.9	11771.5	11838.1		13.8735	14.0411	14.0111	13.8941	13.9013	13.8915	13.7265	13.7505	13.6451	13.5085	13.523	13.5311
O00180	KCNK1	Potassium channel subfamily K member 1	KCNK1_HUMAN	TRUE	100	0.614823	11.1813	1635.39	1418.97	1322.57	1837.24	1997	2311.78	5996.96	6361.74	6125.57	3229.58	3777.49	3366.97		10.6754	10.4706	10.3691	10.8433	10.9636	11.1748	12.55	12.6352	12.5806	11.6571	11.8832	11.7172
O00186	STXBP3	Syntaxin-binding protein 3	STXB3_HUMAN	TRUE	100	0.260142	13.6852	11042.8	10712.7	11008.6	10104.6	10528.4	9930.51	18252.2	18571.3	18619.9	17225.7	16950.9	16375.8		13.4308	13.387	13.4263	13.3027	13.362	13.2777	14.1558	14.1808	14.1846	14.0723	14.0491	13.9993
O00189	AP4M1	AP-4 complex subunit mu-1	AP4M1_HUMAN	TRUE	100	0.161857	11.6542	3196.88	3540.49	3375.28	2728.14	2300	2537.27	3318.15	3079.74	3137	3784.25	3614.65	3319.82		11.6424	11.7897	11.7208	11.4137	11.1674	11.3091	11.6962	11.5886	11.6152	11.8858	11.8196	11.6969
O00193	SMAP	Small acidic protein	SMAP_HUMAN	TRUE	100	0.0797871	15.2774	40211.8	39508.4	40006.1	38942.8	39000.1	39571.4	40817.9	39294.2	37950	40071.5	37382.7	34925.3		15.2953	15.2699	15.2879	15.2491	15.2512	15.2722	15.3169	15.262	15.2118	15.2903	15.1901	15.092
O00194	RAB27B	Ras-related protein Rab-27B	RB27B_HUMAN	TRUE	100	0.185681	13.5116	9742.78	9593.94	10737.8	10739.3	8984	10404	13218.2	13341.5	11013	13425.8	16271.9	12315.5		13.2501	13.2279	13.3904	13.3906	13.1331	13.3449	13.6902	13.7036	13.4269	13.7127	13.9901	13.5882
O00203	AP3B1	AP-3 complex subunit beta-1	AP3B1_HUMAN	TRUE	100	0.0668841	17.1948	156997	164028	157104	141307	138831	141909	162545	159047	158230	157897	161379	159017		17.2604	17.3236	17.2614	17.1085	17.083	17.1146	17.3105	17.2791	17.2717	17.2686	17.3001	17.2788
O00204	SULT2B1	Sulfotransferase 2B1	ST2B1_HUMAN	TRUE	100	0.393089	13.9958	14457	15492.7	15755.8	14576.9	16773.2	16064.2	15989	17091.8	16599.1	30792.5	31222.4	32590.3		13.8195	13.9193	13.9436	13.8314	14.0339	13.9716	13.9648	14.061	14.0188	14.9103	14.9303	14.9922
O00214	LGALS8	Galectin-8	LEG8_HUMAN	TRUE	100	0.498126	12.4739	7433.3	7511.39	7368.72	3887.92	4404.23	3892.82	12435.5	12997.2	11292.1	6984.82	6981.9	6659.91		12.8598	12.8749	12.8472	11.9248	12.1047	11.9266	13.6022	13.6659	13.463	12.77	12.7694	12.7013
O00217	NDUFS8	NADH dehydrogenase [ubiquinone] iron-sulfur protein 8, mitochondrial	NDUS8_HUMAN	TRUE	100	0.171493	14.0147	16497.2	16730.6	16434.1	16005	16838.9	15552	12933.6	13089.9	12827.2	16092.7	15629.7	16172.2		14.0099	14.0302	14.0044	13.9662	14.0395	13.9248	13.6588	13.6762	13.6469	13.9741	13.932	13.9812
O00220	TNFRSF10A	Tumor necrosis factor receptor superfamily member 10A	TR10A_HUMAN	TRUE	94.4	0.350552	12.5273	3434.58	3677.67	NaN	3523.23	3700.34	3965.33	9624.31	9166.35	10343.8	6853.52	6490.74	6794.16		11.7459	11.8446	NaN	11.7827	11.8534	11.9532	13.2325	13.1621	13.3365	12.7426	12.6642	12.7301
O00221	NFKBIE	NF-kappa-B inhibitor epsilon	IKBE_HUMAN	TRUE	94.4	0.267359	11.4586	2822.25	1929.55	1492.91	3051.76	2583.07	2717.22	3850.27	3583.04	NaN	2939.88	2543.19	2703.73		11.4626	10.914	10.5439	11.5754	11.3349	11.4079	11.9107	11.807	NaN	11.5215	11.3124	11.4007
O00231	PSMD11	26S proteasome non-ATPase regulatory subunit 11	PSD11_HUMAN	TRUE	100	0.112515	17.0291	123661	123281	122838	116742	118420	117823	164861	162731	157856	144621	144320	142089		16.916	16.9116	16.9064	16.833	16.8536	16.8463	17.3309	17.3121	17.2683	17.1419	17.1389	17.1164
O00232	PSMD12	26S proteasome non-ATPase regulatory subunit 12	PSD12_HUMAN	TRUE	100	0.0693252	16.479	89853.5	90995.8	88735	82827.3	82807.4	89235.8	104696	104532	103141	89810.9	87802.9	88926.9		16.4553	16.4735	16.4372	16.3378	16.3375	16.4453	16.6759	16.6736	16.6543	16.4546	16.422	16.4403
O00233	PSMD9	26S proteasome non-ATPase regulatory subunit 9	PSMD9_HUMAN	TRUE	100	0.0639173	16.1929	76298.5	74494.1	71474.4	79887.4	79123.5	79846.7	73385.4	76341.6	77957.3	69765.3	70073.6	70072.2		16.2194	16.1848	16.1251	16.2857	16.2718	16.2849	16.1632	16.2202	16.2504	16.0902	16.0966	16.0966
O00244	ATOX1	Copper transport protein ATOX1	ATOX1_HUMAN	TRUE	100	0.262776	14.1655	25220.3	26214.2	25929.2	16218.9	15998.2	15964.1	13538.8	13840.6	14131.6	15667.7	15408.7	15777.3		14.6223	14.6781	14.6623	13.9854	13.9656	13.9625	13.7248	13.7566	13.7866	13.9355	13.9115	13.9456
O00255	MEN1	Menin	MEN1_HUMAN	TRUE	100	0.179458	12.075	4730.95	4272.48	4389.19	4100.74	4610.18	4148.53	3851.67	3794.41	3284.95	3422.45	3788.93	3349.03		12.2079	12.0609	12.0997	12.0017	12.1706	12.0184	11.9113	11.8897	11.6817	11.7408	11.8876	11.7095
O00257	CBX4	E3 SUMO-protein ligase CBX4	CBX4_HUMAN	TRUE	100	0.20087	12.6177	6050.54	5263.37	6442	6563.1	6888.39	6944.26	7316.3	8531.46	10000.9	4800.06	5308.92	5290.56		12.5628	12.3618	12.6533	12.6802	12.75	12.7616	12.8369	13.0586	13.2878	12.2288	12.3742	12.3692
O00258	GET1	Guided entry of tail-anchored proteins factor 1	GET1_HUMAN	TRUE	88.9	0.425894	11.1236	3228.9	3311.77	3847.93	3671.24	4489.03	2908.04	2258.14	2603.81	NaN	2190.06	1667.52	1549.31		11.6568	11.6934	11.9099	11.8421	12.1322	11.5058	11.1409	11.3464	NaN	11.0968	10.7035	10.5974
O00264	PGRMC1	Membrane-associated progesterone receptor component 1	PGRC1_HUMAN	TRUE	100	0.288767	17.2435	123630	126533	126869	143828	140692	142906	139986	128787	130461	116139	118396	116939		16.9157	16.9492	16.953	17.134	17.1022	17.1247	17.0949	16.9746	16.9933	16.8255	16.8533	16.8354
O00267	SUPT5H	Transcription elongation factor SPT5	SPT5H_HUMAN	TRUE	100	0.187497	16.4514	108068	108428	108781	106221	105950	108371	81603.2	81473	82819.6	66654.5	66475	65231		16.7216	16.7264	16.7311	16.6967	16.693	16.7256	16.3163	16.314	16.3377	16.0244	16.0205	15.9933
O00268	TAF4	Transcription initiation factor TFIID subunit 4	TAF4_HUMAN	TRUE	100	0.12573	13.244	8805.37	7941.46	9515.84	8432.57	9021.5	7312.22	9464.88	9996	9502.64	10663.2	10668	10257.3		13.1042	12.9552	13.2161	13.0418	13.1392	12.8361	13.2084	13.2871	13.2141	13.3804	13.381	13.3244
O00273	DFFA	DNA fragmentation factor subunit alpha	DFFA_HUMAN	TRUE	100	0.166008	14.6723	32662.9	33322.9	34244.7	29386.2	30487.2	31268.1	26065.5	25820.1	25377.3	23958.7	25196.6	25158.9		14.9954	15.0242	15.0636	14.8428	14.8959	14.9324	14.6699	14.6562	14.6313	14.5483	14.6209	14.6188
O00291	HIP1	Huntingtin-interacting protein 1	HIP1_HUMAN	TRUE	77.8	0.644901	11.0472	4162.19	4151.15	4930.78	2788.06	2018.01	5086.1	878.996	244.3	1370.3	887.067	NaN	521.936		12.0231	12.0193	12.2676	11.445	10.9787	12.3123	9.77971	7.93251	10.4203	9.7929	NaN	9.02773
O00299	CLIC1	Chloride intracellular channel protein 1	CLIC1_HUMAN	TRUE	100	0.0828685	19.4978	682923	694511	687544	659478	670365	668613	820372	833007	825489	802121	808766	802690		19.3814	19.4056	19.3911	19.331	19.3546	19.3508	19.6459	19.668	19.6549	19.6135	19.6254	19.6145
O00303	EIF3F	Eukaryotic translation initiation factor 3 subunit F	EIF3F_HUMAN	TRUE	100	0.121266	16.1729	79379.8	78111.7	79194	73266	67554.4	67613.5	71321.8	68404.4	66788.1	94179	90534.3	87779		16.2765	16.2533	16.2731	16.1609	16.0438	16.045	16.1221	16.0618	16.0273	16.5231	16.4662	16.4216
O00308	WWP2	NEDD4-like E3 ubiquitin-protein ligase WWP2	WWP2_HUMAN	TRUE	100	0.387883	11.2462	2458.62	2880.18	2606.39	2015.48	1870.34	1957.15	1247.1	1711.89	1534.1	3667.36	3618.93	2980.46		11.2636	11.4919	11.3478	10.9769	10.8691	10.9345	10.2844	10.7414	10.5832	11.8405	11.8213	11.5413
O00327	BMAL1	Basic helix-loop-helix ARNT-like protein 1	BMAL1_HUMAN	TRUE	94.4	0.187347	11.7291	4316.88	3655.99	4119.57	3715.58	4386.26	3884.21	3154.55	2819.78	2554.75	2702.42	NaN	2533.42		12.0758	11.836	12.0083	11.8594	12.0988	11.9234	11.6232	11.4614	11.319	11.4	NaN	11.3069
O00329	PIK3CD	Phosphatidylinositol 4,5-bisphosphate 3-kinase catalytic subunit delta isoform	PK3CD_HUMAN	FALSE	16.7	0.253498	9.06802	690.926	541.757	NaN	NaN	NaN	NaN	NaN	NaN	NaN	NaN	NaN	NaN		9.43239	9.0815	NaN	NaN	NaN	NaN	NaN	NaN	NaN	NaN	NaN	NaN
O00330	PDHX	Pyruvate dehydrogenase protein X component, mitochondrial	ODPX_HUMAN	TRUE	100	0.120059	13.6683	12326.7	12216.7	11471.2	13805.4	14362.3	13933.7	14324.2	13447.8	13740.5	11004.9	10129.8	10236.6		13.5895	13.5766	13.4857	13.7529	13.81	13.7663	13.8062	13.7151	13.7462	13.4259	13.3063	13.3215
O00391	QSOX1	Sulfhydryl oxidase 1	QSOX1_HUMAN	TRUE	100	0.356869	13.4705	14539	14817.2	15342.9	5877.33	6907.57	6530.88	6629.16	6868.04	5989.9	13901.9	13601.6	12596.6		13.8276	13.855	13.9053	12.5209	12.754	12.6731	12.6946	12.7457	12.5483	13.763	13.7315	13.6207
O00399	DCTN6	Dynactin subunit 6	DCTN6_HUMAN	TRUE	100	0.174305	14.2058	17081.7	17854.9	17094.7	16758	16986.4	16763.1	25812.1	23985.3	25809.4	21576.7	22294.8	19621.3		14.0602	14.124	14.0613	14.0326	14.0521	14.033	14.6558	14.5499	14.6556	14.3972	14.4444	14.2601
O00400	SLC33A1	Acetyl-coenzyme A transporter 1	ACATN_HUMAN	TRUE	100	0.172827	11.945	3842.87	4489.02	4290.42	3851.82	3015.79	2995.53	4949.74	3808.71	4113.41	4507.18	3574.4	4443.23		11.908	12.1322	12.0669	11.9113	11.5583	11.5486	12.2731	11.8951	12.0061	12.138	11.8035	12.1174
O00401	WASL	Actin nucleation-promoting factor WASL	WASL_HUMAN	TRUE	100	0.141355	14.7137	29413.5	30394	30352.9	27033.3	28966	30370.6	30620.8	33071.8	31371.3	28443.8	25070.4	27346.5		14.8442	14.8915	14.8895	14.7224	14.8221	14.8904	14.9022	15.0133	14.9372	14.7958	14.6137	14.7391
O00410	IPO5	Importin-5	IPO5_HUMAN	TRUE	100	0.164068	16.9458	105721	105558	104184	112902	116766	114272	124844	123940	125056	163349	164274	165884		16.6899	16.6877	16.6688	16.7847	16.8333	16.8021	16.9298	16.9193	16.9322	17.3176	17.3257	17.3398
O00411	POLRMT	DNA-directed RNA polymerase, mitochondrial	RPOM_HUMAN	TRUE	100	0.406036	11.7475	5449.72	5140.21	4934.74	3978.8	4255.87	4098.9	1890.94	1688.89	1733.49	4666.58	5775.85	5289.16		12.412	12.3276	12.2688	11.9581	12.0552	12.001	10.8849	10.7219	10.7595	12.1882	12.4958	12.3688
O00422	SAP18	Histone deacetylase complex subunit SAP18	SAP18_HUMAN	TRUE	100	0.0714046	16.8504	104357	111687	112333	116951	121274	117757	117753	109345	115871	113403	114701	116237		16.6712	16.7691	16.7774	16.8355	16.8879	16.8454	16.8454	16.7385	16.8222	16.7911	16.8075	16.8267
O00429	DNM1L	Dynamin-1-like protein	DNM1L_HUMAN	TRUE	100	0.0640578	16.2734	82513.5	83478	82326.1	79629.5	78906.7	81338.9	79578.7	81873.3	81272.3	71603.7	75283.2	74976.4		16.3323	16.3491	16.3291	16.281	16.2679	16.3117	16.2801	16.3211	16.3105	16.1277	16.2	16.1941
O00442	RTCA	RNA 3'-terminal phosphate cyclase	RTCA_HUMAN	TRUE	100	0.180537	14.648	22756.2	21303.4	21772.2	23098.9	23015.1	24171.6	34691.3	33951.9	34355.7	29750.9	29030.8	28452		14.474	14.3788	14.4102	14.4955	14.4903	14.561	15.0823	15.0512	15.0683	14.8606	14.8253	14.7962
O00443	PIK3C2A	Phosphatidylinositol 4-phosphate 3-kinase C2 domain-containing subunit alpha	P3C2A_HUMAN	TRUE	100	0.123353	14.1532	21362.1	20996.7	21649.7	19208.9	20541.5	19368	18099.4	17796	16883.6	19894.5	19973.9	20152.5		14.3828	14.3579	14.4021	14.2295	14.3263	14.2414	14.1437	14.1193	14.0433	14.2801	14.2858	14.2987
O00458	IFRD1	Interferon-related developmental regulator 1	IFRD1_HUMAN	TRUE	100	1.0239	11.677	1678.08	1861.13	1431.72	5779.44	6391.61	6611.72	14441.3	16114.7	14113.9	2377.84	2280.68	2747.34		10.7126	10.862	10.4835	12.4967	12.642	12.6908	13.8179	13.9761	13.7848	11.2154	11.1552	11.4238
O00459	PIK3R2	Phosphatidylinositol 3-kinase regulatory subunit beta	P85B_HUMAN	TRUE	100	0.495984	11.7435	7947.06	6703.57	7401.08	5365.19	4322.81	3841.25	2822.69	2452.97	2935.75	2709.96	2725.85	1839.01		12.9562	12.7107	12.8535	12.3894	12.0778	11.9074	11.4629	11.2603	11.5195	11.4041	11.4125	10.8447
O00461	GOLIM4	Golgi integral membrane protein 4	GOLI4_HUMAN	TRUE	100	0.259201	12.7379	8429.51	7950.96	8297.06	6754.7	6615.15	5608.96	5052.4	4492.48	5204.76	5570.91	5268.92	5411.54		13.0412	12.9569	13.0184	12.7217	12.6916	12.4535	12.3028	12.1333	12.3456	12.4437	12.3633	12.4018
O00462	MANBA	Beta-mannosidase	MANBA_HUMAN	TRUE	100	0.155035	14.2882	17330.6	16653.8	18940.2	17629.5	16777.4	17359.7	22311	22013.8	20911.3	23365	23243.7	22147		14.081	14.0236	14.2092	14.1057	14.0342	14.0835	14.4455	14.4261	14.352	14.5121	14.5046	14.4348
O00468	AGRN	Agrin	AGRIN_HUMAN	TRUE	100	0.296973	14.3705	20118.4	20366.5	20813.1	15680.8	15944.5	16399.8	13462.3	14108.5	15063.9	32399.6	31270.1	31430.8		14.2962	14.3139	14.3452	13.9367	13.9608	14.0014	13.7166	13.7843	13.8788	14.9837	14.9325	14.9399
O00471	EXOC5	Exocyst complex component 5	EXOC5_HUMAN	TRUE	100	0.113633	13.9522	18238	17753	16694.8	13573	14227.9	13493.8	17826	17657.9	17900.9	17179.4	18282.7	17040.7		14.1547	14.1158	14.0271	13.7285	13.7964	13.72	14.1217	14.108	14.1277	14.0684	14.1582	14.0567
O00479	HMGN4	High mobility group nucleosome-binding domain-containing protein 4	HMGN4_HUMAN	TRUE	94.4	0.329115	10.6501	1794.02	1668.8	1588.89	1318.11	1178.24	1310.05	1400.91	1509.78	NaN	1239.34	1233.58	1315.07		10.809	10.7046	10.6338	10.3643	10.2024	10.3554	10.4521	10.5601	NaN	10.2754	10.2686	10.3609
O00483	NDUFA4	Cytochrome c oxidase subunit NDUFA4	NDUA4_HUMAN	TRUE	100	0.262625	15.5316	36899.8	41672.3	40762.9	44630.5	46976.7	52174.2	61308.9	57492.3	63539.9	57389	53403.6	56057.2		15.1713	15.3468	15.315	15.4457	15.5197	15.6711	15.9038	15.8111	15.9554	15.8085	15.7046	15.7746
O00487	PSMD14	26S proteasome non-ATPase regulatory subunit 14	PSDE_HUMAN	TRUE	100	0.136501	17.4766	164728	158277	164477	165003	158626	173347	235189	222334	243164	182709	182315	181731		17.3297	17.2721	17.3275	17.3321	17.2753	17.4033	17.8435	17.7624	17.8916	17.4792	17.4761	17.4714
O00488	ZNF593	Zinc finger protein 593	ZN593_HUMAN	TRUE	100	0.125528	13.1696	8966.8	8367.19	10100.3	9935.43	10044.3	10351.1	9132.09	9566.56	9769.87	9820.3	10086.5	10875.8		13.1304	13.0305	13.3021	13.2784	13.2941	13.3375	13.1567	13.2238	13.2541	13.2616	13.3001	13.4088
O00499	BIN1	Myc box-dependent-interacting protein 1	BIN1_HUMAN	TRUE	100	0.137541	13.712	12551.3	11016.2	11234.2	12627.2	12724	12165.8	14407.3	12705.4	13922.6	15954.4	16281.6	18335.4		13.6156	13.4273	13.4556	13.6242	13.6353	13.5705	13.8145	13.6332	13.7651	13.9617	13.991	14.1623
O00505	KPNA3	Importin subunit alpha-4	IMA4_HUMAN	TRUE	100	0.229301	14.963	27740.1	26143.8	27288.4	31284.5	32756.5	32174.5	36738.8	38161.4	36411.1	42238.8	43679.1	45951.5		14.7597	14.6742	14.736	14.9332	14.9995	14.9736	15.165	15.2198	15.1521	15.3663	15.4147	15.4878
O00515	LAD1	Ladinin-1	LAD1_HUMAN	TRUE	100	0.104372	16.4654	84513.1	83259.6	86602.7	81077.4	80510.5	79012.7	81844.5	82584.7	84330.2	105761	102811	106703		16.3669	16.3453	16.4021	16.307	16.2969	16.2698	16.3206	16.3336	16.3638	16.6904	16.6496	16.7032
O00541	PES1	Pescadillo homolog	PESC_HUMAN	TRUE	100	0.170682	15.9284	67830.7	66759.8	67904.6	71706	71550.4	71773.3	58719.7	57581.7	56770.5	66461.3	66663.6	66358.7		16.0496	16.0267	16.0512	16.1298	16.1267	16.1312	15.8416	15.8133	15.7929	16.0202	16.0246	16.018
O00560	SDCBP	Syntenin-1	SDCB1_HUMAN	TRUE	100	0.149991	15.7817	62293.7	61243.6	62119.7	46796.6	46658.8	46220.6	57142.2	56716.5	56775.6	62557.3	58745.2	65655.6		15.9268	15.9023	15.9228	15.5141	15.5099	15.4962	15.8023	15.7915	15.793	15.9329	15.8422	16.0026
O00562	PITPNM1	Membrane-associated phosphatidylinositol transfer protein 1	PITM1_HUMAN	TRUE	100	0.245883	11.8738	4901.13	5597.9	5229.06	2909.58	3240.8	2999.07	2893.53	2770.87	3297.8	3403.7	3694.55	4080.97		12.2589	12.4507	12.3523	11.5066	11.6621	11.5503	11.4986	11.4361	11.6873	11.7329	11.8512	11.9947
O00566	MPHOSPH10	U3 small nucleolar ribonucleoprotein protein MPP10	MPP10_HUMAN	TRUE	100	0.415504	13.679	17873.8	19236.9	18212.2	21637.8	22416.4	21276.5	18841.7	18214.3	19439.3	16632	16283.8	16659.9		14.1256	14.2316	14.1526	14.4013	14.4523	14.377	14.2016	14.1528	14.2467	14.0217	13.9912	14.0241
O00567	NOP56	Nucleolar protein 56	NOP56_HUMAN	TRUE	100	0.117986	16.6118	93657.8	92959.5	96745.5	109975	107342	109955	90681.9	93188.8	93494.5	95069.1	89685.2	90357.9		16.5151	16.5043	16.5619	16.7468	16.7119	16.7466	16.4685	16.5079	16.5126	16.5367	16.4526	16.4634
O00571	DDX3X	ATP-dependent RNA helicase DDX3X	DDX3X_HUMAN	TRUE	100	0.193606	17.3461	153326	150382	155656	168864	165524	161275	211281	210168	203982	216598	214972	216037		17.2262	17.1983	17.248	17.3655	17.3367	17.2992	17.6888	17.6812	17.6381	17.7247	17.7138	17.7209
O00584	RNASET2	Ribonuclease T2	RNT2_HUMAN	TRUE	100	0.189798	13.2915	8679.91	8917.29	9680.25	9976.03	9326.71	8913.85	8678.56	8432.69	7673.33	8974.27	8797.93	9080.95		13.0835	13.1224	13.2408	13.2842	13.1872	13.1218	13.0832	13.0418	12.9056	13.1316	13.1029	13.1486
O00592	PODXL	Podocalyxin	PODXL_HUMAN	TRUE	100	0.204936	16.2051	70908.7	71085.6	72507.8	73613.7	71731.1	74650.7	64470.8	67387.5	53621.4	105494	106592	113260		16.1137	16.1173	16.1458	16.1677	16.1303	16.1879	15.9764	16.0402	15.7105	16.6868	16.7017	16.7893
O00622	CCN1	CCN family member 1	CCN1_HUMAN	TRUE	38.9	0.486367	11.0735	4091.36	5309.36	4510.18	3318.42	4527.13	3023.67	NaN	NaN	NaN	NaN	NaN	NaN		11.9984	12.3743	12.139	11.6963	12.1444	11.5621	NaN	NaN	NaN	NaN	NaN	NaN
O00625	PIR	Pirin	PIR_HUMAN	TRUE	100	0.437183	10.2075	808.636	1018.8	1219.72	885.738	1281.17	1406.3	2315.31	2607.05	2172.45	589.128	1168.72	1097.83		9.65935	9.99265	10.2523	9.79074	10.3232	10.4577	11.177	11.3482	11.0851	9.20244	10.1907	10.1004
O00629	KPNA4	Importin subunit alpha-3	IMA3_HUMAN	TRUE	100	0.124359	16.0583	65970.4	67403.8	67797.9	70291.4	68695.6	63579.9	72929.5	71265.1	67282.2	76875.4	72799.2	73212.6		16.0095	16.0405	16.049	16.1011	16.0679	15.9563	16.1542	16.1209	16.0379	16.2302	16.1516	16.1598
O00712	NFIB	Nuclear factor 1 B-type	NFIB_HUMAN	TRUE	50	0.371595	10.1916	NaN	549.434	1514.84	NaN	NaN	NaN	NaN	NaN	923.573	1553.28	1164.92	826.423		NaN	9.1018	10.565	NaN	NaN	NaN	NaN	NaN	9.85108	10.6011	10.186	9.69074
O00716	E2F3	Transcription factor E2F3	E2F3_HUMAN	FALSE	44.4	0.525657	7.84716	NaN	NaN	NaN	NaN	NaN	NaN	123.771	256.779	NaN	162.238	99.0614	NaN		NaN	NaN	NaN	NaN	NaN	NaN	6.95153	8.00438	NaN	7.34197	6.63025	NaN
O00743	PPP6C	Serine/threonine-protein phosphatase 6 catalytic subunit	PPP6_HUMAN	TRUE	100	0.0478639	16.3238	87122	89551.7	90276.7	79404.3	83086.9	82555.8	80964.2	81067.1	78284.4	80747.7	78959.6	79896.9		16.4108	16.4504	16.4621	16.2769	16.3423	16.3331	16.305	16.3068	16.2564	16.3011	16.2688	16.2859
O00746	NME4	Nucleoside diphosphate kinase, mitochondrial	NDKM_HUMAN	TRUE	100	0.305174	11.8075	2683.36	3054.84	2989.08	2836.02	3211.1	2602.77	2660.53	2003.2	2316.43	4649.22	4846.96	4417.75		11.3898	11.5769	11.5455	11.4697	11.6489	11.3458	11.3775	10.9681	11.1777	12.1828	12.2429	12.1091
O00748	CES2	Cocaine esterase	EST2_HUMAN	TRUE	100	0.607643	13.0576	5412.75	5901.88	5994.11	7859.87	7646.76	6136.41	7116.85	7156.56	7993.17	7458.61	7116.26	6722.1		12.4021	12.527	12.5493	12.9403	12.9006	12.5832	12.797	12.8051	12.9646	12.8647	12.7969	12.7147
O00750	PIK3C2B	Phosphatidylinositol 4-phosphate 3-kinase C2 domain-containing subunit beta	P3C2B_HUMAN	TRUE	100	0.501859	11.9205	3486.13	3414	3320.87	2672.32	3271.73	3011.5	5596.62	5541.3	5543.68	8276.97	8696.26	8221.25		11.7674	11.7372	11.6973	11.3839	11.6758	11.5563	12.4503	12.436	12.4366	13.0149	13.0862	13.0051
O00754	MAN2B1	Lysosomal alpha-mannosidase	MA2B1_HUMAN	TRUE	100	0.23111	14.9383	37135.7	38078.9	36053.8	28002.1	29718.8	29785.4	24492.5	23998.2	24007.2	24827	24124.7	24648.1		15.1805	15.2167	15.1379	14.7732	14.8591	14.8623	14.5801	14.5506	14.5512	14.5996	14.5582	14.5892
O00762	UBE2C	Ubiquitin-conjugating enzyme E2 C	UBE2C_HUMAN	TRUE	100	0.472238	13.8876	9090.02	9295.17	7997.8	11260.8	11222.3	10650.2	9941.59	9199.07	10517.6	29367.3	29077.1	30331.8		13.1501	13.1823	12.9654	13.459	13.4541	13.3786	13.2793	13.1673	13.3605	14.8419	14.8276	14.8885
O00764	PDXK	Pyridoxal kinase	PDXK_HUMAN	TRUE	100	0.107127	16.3836	89081.9	91186.5	88839.9	95803.7	91561.3	89551	83542.9	81160	82777.8	79237.8	77542.2	82488		16.4428	16.4765	16.4389	16.5478	16.4824	16.4504	16.3502	16.3085	16.337	16.2739	16.2427	16.3319
O00767	SCD	Stearoyl-CoA desaturase	SCD_HUMAN	TRUE	100	0.685231	15.1747	36673.6	38394.9	36558	84699.8	84715	86533	95545.5	89352.7	94858.6	21062.5	26795.8	26936.7		15.1625	15.2286	15.1579	16.3701	16.3703	16.401	16.5439	16.4472	16.5335	14.3624	14.7097	14.7173
O14493	CLDN4	Claudin-4	CLD4_HUMAN	TRUE	100	0.763828	13.7491	11046.8	11563.6	10856.3	17162	17353.1	17377.2	51896.4	44451.9	33081.1	13990.5	15176.8	14748.6		13.4313	13.4973	13.4062	14.0669	14.0829	14.0849	15.6633	15.44	15.0137	13.7722	13.8896	13.8483
O14497	ARID1A	AT-rich interactive domain-containing protein 1A	ARI1A_HUMAN	TRUE	100	0.288393	14.9481	21453.1	21899.8	22003.1	23281.6	23099.2	24208.1	37150.4	38027	37035.7	44539.2	44434.8	43768.8		14.3889	14.4186	14.4254	14.5069	14.4956	14.5632	15.1811	15.2147	15.1766	15.4428	15.4394	15.4176
O14508	SOCS2	Suppressor of cytokine signaling 2	SOCS2_HUMAN	TRUE	100	0.441296	11.8626	2631.36	1755.81	3293.94	3342.32	4049.52	3627.03	4113.57	3657.44	4074.16	7678.45	7412.15	7782.37		11.3616	10.7779	11.6856	11.7066	11.9835	11.8246	12.0062	11.8366	11.9923	12.9066	12.8557	12.926
O14514	ADGRB1	Adhesion G protein-coupled receptor B1	AGRB1_HUMAN	TRUE	83.3	0.554498	8.50829	347.672	545.805	269.686	316.043	NaN	229.9	184.692	NaN	NaN	838.897	509.492	575.999		8.44158	9.09224	8.07513	8.30398	NaN	7.84486	7.52898	NaN	NaN	9.71235	8.99292	9.16992
O14519	CDK2AP1	Cyclin-dependent kinase 2-associated protein 1	CDKA1_HUMAN	TRUE	100	0.461517	10.203	1057.29	1215.9	1046.95	1263.95	1067.55	1001.61	1957.32	1068.89	104.803	2911.49	2313.27	1880.63		10.0462	10.2478	10.032	10.3037	10.0601	9.9681	10.9347	10.0619	6.71153	11.5075	11.1757	10.877
O14521	SDHD	Succinate dehydrogenase [ubiquinone] cytochrome b small subunit, mitochondrial	DHSD_HUMAN	TRUE	100	0.281107	11.6203	4766.21	4594.33	4751.88	2957.75	3325.05	3783.98	2287.06	2218.16	1936.55	2729.96	3026.73	3239.52		12.2186	12.1656	12.2143	11.5303	11.6992	11.8857	11.1593	11.1151	10.9193	11.4147	11.5635	11.6616
O14523	C2CD2L	Phospholipid transfer protein C2CD2L	C2C2L_HUMAN	TRUE	83.3	0.215413	11.1217	2094.42	2585.38	2593.26	2528.87	2735.27	2874.04	NaN	1806.84	2072.44	NaN	NaN	1278.76		11.0323	11.3362	11.3406	11.3043	11.4175	11.4889	NaN	10.8193	11.0171	NaN	NaN	10.3205
O14524	NEMP1	Nuclear envelope integral membrane protein 1	NEMP1_HUMAN	TRUE	100	0.216015	12.5133	4244.98	4338.67	5319.6	5408.3	6778.41	6943.32	6358.58	6009.6	3869.42	5301.7	5736.17	4749.71		12.0515	12.083	12.3771	12.401	12.7267	12.7614	12.6345	12.5531	11.9179	12.3722	12.4859	12.2136
O14530	TXNDC9	Thioredoxin domain-containing protein 9	TXND9_HUMAN	TRUE	100	0.148355	13.5108	12753.9	14048.6	13454.6	9624.58	11220.5	9886.46	13990.9	14277.3	14594.5	12785.6	11280.6	12515.1		13.6386	13.7781	13.7158	13.2325	13.4539	13.2712	13.7722	13.8014	13.8331	13.6422	13.4615	13.6114
O14545	TRAFD1	TRAF-type zinc finger domain-containing protein 1	TRAD1_HUMAN	TRUE	100	0.313984	13.5272	16778.5	15886.7	15351.5	14000.2	14831.6	14045.6	9772.55	9242.1	10525.7	7871.3	7212.34	7244.76		14.0343	13.9555	13.9061	13.7732	13.8564	13.7778	13.2545	13.174	13.3616	12.9424	12.8163	12.8227
O14548	COX7A2L	Cytochrome c oxidase subunit 7A-related protein, mitochondrial	COX7R_HUMAN	TRUE	100	0.213865	13.0576	9528.81	10054.8	10135.8	7536.37	6505.89	7335.53	5291.03	5823.71	6397.92	8863.17	8737.14	8380.57		13.2181	13.2956	13.3072	12.8797	12.6675	12.8407	12.3693	12.5077	12.6434	13.1136	13.0929	13.0328
O14556	GAPDHS	Glyceraldehyde-3-phosphate dehydrogenase, testis-specific	G3PT_HUMAN	TRUE	94.4	0.156286	12.2922	5319.44	5117.21	5440.86	5620.52	4817.27	5522.18	3529.29	4261.74	NaN	4005.02	4148.92	4595.9		12.3771	12.3211	12.4096	12.4565	12.234	12.431	11.7852	12.0572	NaN	11.9676	12.0185	12.1661
O14561	NDUFAB1	Acyl carrier protein, mitochondrial	ACPM_HUMAN	TRUE	100	0.276989	13.5699	9205.97	9601.92	9386.68	15425.3	15186.4	15582.5	15472.6	12993.4	14724	12910.8	12620.2	13048.7		13.1684	13.2291	13.1964	13.913	13.8905	13.9276	13.9174	13.6655	13.8459	13.6563	13.6234	13.6716
O14562	UBFD1	Ubiquitin domain-containing protein UBFD1	UBFD1_HUMAN	TRUE	100	0.116207	13.585	12909.8	12168.4	12773	10428.2	10288.8	10696.3	13196.8	12523	13048.8	10586.2	11678.9	11880.3		13.6562	13.5709	13.6408	13.3482	13.3288	13.3848	13.6879	13.6123	13.6716	13.3699	13.5116	13.5363
O14569	CYB561D2	Transmembrane reductase CYB561D2	C56D2_HUMAN	TRUE	100	0.217834	12.5624	6774.83	8048.86	7658.82	5526.92	5906.19	6066.17	4344.84	4346.41	4406.34	5195.01	6608.13	5823.1		12.726	12.9746	12.9029	12.4323	12.528	12.5666	12.0851	12.0856	12.1054	12.3429	12.69	12.5076
O14578	CIT	Citron Rho-interacting kinase	CTRO_HUMAN	TRUE	100	0.15005	13.6954	12795.6	12905.9	14069.9	10662	11160.4	11346.2	11459.7	11212.1	11668.9	16053.5	17070	15672.1		13.6434	13.6557	13.7803	13.3802	13.4461	13.4699	13.4843	13.4528	13.5104	13.9706	14.0592	13.9359
O14579	COPE	Coatomer subunit epsilon	COPE_HUMAN	TRUE	100	0.0766613	16.0283	77673.5	75007.6	70804.7	71633.9	70630	67255	68036.6	68538.6	61922.3	58119.8	60716.9	62481.8		16.2451	16.1947	16.1116	16.1284	16.108	16.0374	16.054	16.0646	15.9182	15.8267	15.8898	15.9311
O14593	RFXANK	DNA-binding protein RFXANK	RFXK_HUMAN	TRUE	100	0.435163	9.04943	422.366	843.623	908.499	85.6099	584.67	669.655	1104.35	767.686	619.607	797.923	883.507	752.04		8.72235	9.72045	9.82734	6.4197	9.19148	9.38728	10.109	9.58437	9.27521	9.64011	9.7871	9.55467
O14613	CDC42EP2	Cdc42 effector protein 2	BORG1_HUMAN	TRUE	100	0.444681	12.8432	10943	10598.7	8316.91	7753.47	5816.37	6595.12	14957.4	13882.4	13567.9	8276.96	9002.2	7047.51		13.4177	13.3716	13.0218	12.9206	12.5059	12.6872	13.8686	13.761	13.7279	13.0149	13.1361	12.7829
O14617	AP3D1	AP-3 complex subunit delta-1	AP3D1_HUMAN	TRUE	100	0.079636	15.7932	63563.3	66587.7	68280.3	54348.7	54080.5	55518.8	55547.6	55176.7	55793	55783.6	56389	56872		15.9559	16.023	16.0592	15.73	15.7228	15.7607	15.7614	15.7518	15.7678	15.7676	15.7831	15.7954
O14618	CCS	Copper chaperone for superoxide dismutase	CCS_HUMAN	TRUE	100	0.35453	14.9505	36384.4	35706.9	37671	26823.5	26792	25447.7	24792.9	24198	22068.8	21862	21990.2	22486.3		15.151	15.1239	15.2012	14.7112	14.7095	14.6352	14.5976	14.5626	14.4297	14.4161	14.4246	14.4568
O14639	ABLIM1	Actin-binding LIM protein 1	ABLM1_HUMAN	TRUE	100	0.207896	12.5387	5502.38	5514.32	5347.44	4568.72	4638.52	4722.15	7079.78	7096.23	6447.41	8462.97	7999.09	8399.68		12.4258	12.429	12.3846	12.1576	12.1795	12.2052	12.7895	12.7928	12.6545	13.0469	12.9656	13.0361
O14640	DVL1	Segment polarity protein dishevelled homolog DVL-1	DVL1_HUMAN	TRUE	100	0.231659	11.2733	2401.23	2187.62	2579.03	2548.5	2220.65	2271.74	3355.93	3660.44	3536.69	3046.62	2953.49	2563.33		11.2296	11.0951	11.3326	11.3154	11.1168	11.1496	11.7125	11.8378	11.7882	11.573	11.5282	11.3238
O14641	DVL2	Segment polarity protein dishevelled homolog DVL-2	DVL2_HUMAN	TRUE	100	0.10643	12.1538	3901.15	4031.4	4963.3	4550.48	4157.4	3754.8	4906.11	5088.06	5549.86	4674.84	4381.71	4276.52		11.9297	11.9771	12.2771	12.1518	12.0215	11.8745	12.2604	12.3129	12.4382	12.1907	12.0973	12.0622
O14646	CHD1	Chromodomain-helicase-DNA-binding protein 1	CHD1_HUMAN	TRUE	100	0.125235	12.052	4281.08	4489.22	4171.34	4389.91	4572.34	4177	4171.35	3756.23	3543.3	4833.52	5307	5450.21		12.0638	12.1322	12.0263	12.1	12.1587	12.0283	12.0263	11.8751	11.7909	12.2389	12.3737	12.4121
O14647	CHD2	Chromodomain-helicase-DNA-binding protein 2	CHD2_HUMAN	TRUE	100	0.178241	13.4325	9298.76	9171.3	9294.92	10334.3	10423.6	10147.9	15118.3	15634.3	14407.8	11817.3	11746.2	11744.8		13.1828	13.1629	13.1822	13.3351	13.3476	13.3089	13.884	13.9324	13.8146	13.5286	13.5199	13.5197
O14653	GOSR2	Golgi SNAP receptor complex member 2	GOSR2_HUMAN	TRUE	100	0.112859	13.9861	19796.2	18802.2	20035.2	15201.7	15678.5	16055	16543	15771.4	15770.5	16850.7	16202.3	17393.6		14.2729	14.1986	14.2903	13.8919	13.9365	13.9707	14.0139	13.945	13.9449	14.0405	13.9839	14.0863
O14656	TOR1A	Torsin-1A	TOR1A_HUMAN	TRUE	100	0.164132	14.36	15176.4	15718.4	16471.3	17469.3	20489.2	19845.9	23660.1	22222.3	21566.2	23134	25790.9	24345.7		13.8895	13.9402	14.0077	14.0925	14.3226	14.2766	14.5302	14.4397	14.3965	14.4977	14.6546	14.5714
O14657	TOR1B	Torsin-1B	TOR1B_HUMAN	TRUE	100	0.302836	13.4635	15088.8	14867.7	14439.6	14456.8	13875.1	13529.5	6958.28	7880.99	7623.37	7865.95	8042.35	7714.52		13.8812	13.8599	13.8177	13.8195	13.7602	13.7238	12.7645	12.9442	12.8962	12.9414	12.9734	12.9134
O14662	STX16	Syntaxin-16	STX16_HUMAN	TRUE	100	0.207422	13.5005	11239.6	13314.2	13288.7	9572.17	9743.84	9440.9	10958.4	10595.4	10573.9	9621.01	9135.01	9368.49		13.4563	13.7007	13.6979	13.2246	13.2503	13.2047	13.4197	13.3711	13.3682	13.232	13.1572	13.1936
O14672	ADAM10	Disintegrin and metalloproteinase domain-containing protein 10	ADA10_HUMAN	TRUE	100	0.246382	15.0172	36138.4	37599.6	38601.5	30984.6	31290.2	31774.4	33599.5	33186.1	34148.9	47916.6	48064	48743.5		15.1412	15.1984	15.2364	14.9193	14.9334	14.9556	15.0362	15.0183	15.0596	15.5482	15.5527	15.5729
O14678	ABCD4	Lysosomal cobalamin transporter ABCD4	ABCD4_HUMAN	TRUE	88.9	0.405561	11.4434	NaN	2287.83	1457.77	1593.73	1878.95	1943.62	5224.36	4959.93	5220.73	2510.81	3492.37	3010.8		NaN	11.1598	10.5095	10.6382	10.8757	10.9245	12.351	12.2761	12.35	11.2939	11.77	11.5559
O14681	EI24	Etoposide-induced protein 2.4 homolog	EI24_HUMAN	TRUE	100	0.264531	14.2103	21007	17672.1	17625.9	15907.9	15935.6	15808.9	16909.4	15190.7	15241.4	17951.2	20494.8	18761.3		14.3586	14.1092	14.1054	13.9575	13.96	13.9484	14.0455	13.8909	13.8957	14.1318	14.323	14.1955
O14682	ENC1	Ectoderm-neural cortex protein 1	ENC1_HUMAN	TRUE	100	0.754203	14.4261	42924.3	44047.1	42875.7	14305.4	17710.9	17968.6	11406.9	14041.7	15122.7	64476	64797.7	70031.1		15.3895	15.4268	15.3879	13.8043	14.1123	14.1332	13.4776	13.7774	13.8844	15.9765	15.9837	16.0957
O14683	TP53I11	Tumor protein p53-inducible protein 11	P5I11_HUMAN	TRUE	83.3	0.66018	10.6807	1701.62	3860.91	1291.5	318.698	952.767	1062.88	1074.11	NaN	NaN	1038.07	1518.74	1650.97		10.7327	11.9147	10.3348	8.31605	9.89598	10.0538	10.0689	NaN	NaN	10.0197	10.5687	10.6891
O14686	KMT2D	Histone-lysine N-methyltransferase 2D	KMT2D_HUMAN	TRUE	100	0.279529	11.7526	3083.77	2931.3	1991.71	2918.76	2064.3	2304.11	4197.28	4967.77	3963.66	5216.58	4821.21	4472.87		11.5905	11.5173	10.9598	11.5111	11.0114	11.17	12.0352	12.2784	11.9526	12.3489	12.2352	12.127
O14715	RGPD8	RANBP2-like and GRIP domain-containing protein 8	RGPD8_HUMAN	TRUE	100	0.14203	15.4091	42954.3	41733.8	41995.2	47600.9	49387.2	47438.8	52065.6	53714.8	50629.4	47603	47768.5	45161		15.3905	15.3489	15.3579	15.5387	15.5919	15.5338	15.668	15.713	15.6277	15.5388	15.5438	15.4628
O14727	APAF1	Apoptotic protease-activating factor 1	APAF_HUMAN	TRUE	100	0.0966229	12.2825	5014.45	5554.62	5287.67	4425.18	5111.25	4906.41	4577.72	4892.01	5373.6	4508.1	4486.75	4892.19		12.2919	12.4395	12.3684	12.1115	12.3195	12.2605	12.1604	12.2562	12.3917	12.1383	12.1315	12.2563
O14730	RIOK3	Serine/threonine-protein kinase RIO3	RIOK3_HUMAN	TRUE	100	0.547043	12.5795	4480.76	4304.19	4379.14	6726.83	5746.53	5799.43	15267.7	14292.4	14308.7	6957.57	6501.95	6539.01		12.1295	12.0715	12.0964	12.7157	12.4885	12.5017	13.8982	13.803	13.8046	12.7644	12.6667	12.6749
O14732	IMPA2	Inositol monophosphatase 2	IMPA2_HUMAN	TRUE	100	0.243879	12.1919	7222.77	6438.95	6100.39	5087.03	5754.83	5292.8	3451.41	2642.81	3666.9	3647.01	4034.54	3608.92		12.8183	12.6526	12.5747	12.3126	12.4906	12.3698	11.753	11.3679	11.8403	11.8325	11.9782	11.8174
O14733	MAP2K7	Dual specificity mitogen-activated protein kinase kinase 7	MP2K7_HUMAN	TRUE	100	0.416557	11.3009	3038.8	2573.81	2376.45	2467.82	1969.25	2165.31	4254.31	3967.4	3452.37	4831.18	4491.78	3934.58		11.5693	11.3297	11.2146	11.269	10.9434	11.0804	12.0547	11.954	11.7534	12.2382	12.1331	11.942
O14734	ACOT8	Acyl-coenzyme A thioesterase 8	ACOT8_HUMAN	TRUE	100	0.175694	14.0365	18781.5	17751.8	17733.7	17750.2	17284.7	16871.7	15339	14655.2	14856.9	12373.3	12656.4	11971.5		14.197	14.1157	14.1142	14.1155	14.0772	14.0423	13.9049	13.8391	13.8588	13.5949	13.6276	13.5473
O14735	CDIPT	CDP-diacylglycerol--inositol 3-phosphatidyltransferase	CDIPT_HUMAN	TRUE	100	0.607631	14.4198	15965.1	14346.7	14098.2	21939.5	20939.3	20825.9	17508.8	17418.9	16526.8	20281.3	20650.6	22793		13.9626	13.8084	13.7832	14.4212	14.3539	14.3461	14.0958	14.0884	14.0125	14.3079	14.3339	14.4763
O14737	PDCD5	Programmed cell death protein 5	PDCD5_HUMAN	TRUE	100	0.0891955	16.5688	86956.5	89182.6	92674.4	88107.3	88556	93587.4	96024.3	91971.4	99305.1	105278	107579	101949		16.408	16.4445	16.4999	16.427	16.4343	16.514	16.5511	16.4889	16.5996	16.6839	16.715	16.6375
O14744	PRMT5	Protein arginine N-methyltransferase 5	ANM5_HUMAN	TRUE	100	0.103324	16.2216	71705.1	69762.6	67398.5	74611.1	75184.9	74487	79014.3	80007	71865.4	92175.1	92733.5	90208.5		16.1298	16.0902	16.0404	16.1871	16.1982	16.1847	16.2698	16.2878	16.133	16.4921	16.5008	16.461
O14745	SLC9A3R1	Na(+)/H(+) exchange regulatory cofactor NHE-RF1	NHRF1_HUMAN	TRUE	100	0.466804	17.4557	313407	307079	314532	280303	276884	273755	113420	106717	106536	99964.2	100998	95130.9		18.2577	18.2283	18.2628	18.0966	18.0789	18.0625	16.7913	16.7034	16.701	16.6091	16.624	16.5376
O14753	OVOL1	Putative transcription factor Ovo-like 1	OVOL1_HUMAN	FALSE	16.7	0.206855	10.3805	NaN	NaN	NaN	NaN	NaN	NaN	NaN	NaN	NaN	NaN	NaN	NaN		NaN	NaN	NaN	NaN	NaN	NaN	NaN	NaN	NaN	NaN	NaN	NaN
O14757	CHEK1	Serine/threonine-protein kinase Chk1	CHK1_HUMAN	TRUE	100	0.348665	12.6557	4298.51	4917.21	4527.49	6354.38	6654.35	6582.6	7253.8	7455.32	8107.88	11153.2	11842.3	11046.2		12.0696	12.2636	12.1445	12.6335	12.7001	12.6844	12.8245	12.8641	12.9851	13.4452	13.5317	13.4313
O14763	TNFRSF10B	Tumor necrosis factor receptor superfamily member 10B	TR10B_HUMAN	TRUE	100	0.759707	12.9739	4349.53	4965.77	6009.3	4247.78	5899.1	7372.07	13040.6	15306.8	10291.7	4120.99	4872.02	4941.16		12.0866	12.2778	12.553	12.0525	12.5263	12.8479	13.6707	13.9019	13.3292	12.0088	12.2503	12.2706
O14772	FPGT	Fucose-1-phosphate guanylyltransferase	FPGT_HUMAN	TRUE	100	0.237247	11.7965	4630.65	5578.62	4954.8	3791.79	3972.67	3780.48	4013.78	3934.77	3793.82	3489.97	3335.62	3730.5		12.177	12.4457	12.2746	11.8887	11.9559	11.8844	11.9707	11.9421	11.8894	11.769	11.7037	11.8652
O14773	TPP1	Tripeptidyl-peptidase 1	TPP1_HUMAN	TRUE	100	0.112435	15.3158	39499.5	41901.7	39131.2	44242.4	45074.6	42414.7	42457.4	46562.4	39717.4	32518	34148.7	34366.8		15.2695	15.3547	15.256	15.4331	15.46	15.3723	15.3737	15.5069	15.2775	14.989	15.0595	15.0687
O14775	GNB5	Guanine nucleotide-binding protein subunit beta-5	GNB5_HUMAN	TRUE	100	0.192062	11.7443	3636.65	3485.66	4852.34	3296.25	3129.15	3512.58	3821.14	4172.53	3812.78	3248.46	2883.15	2449.71		11.8284	11.7672	12.2445	11.6866	11.6116	11.7783	11.8998	12.0267	11.8966	11.6655	11.4934	11.2584
O14776	TCERG1	Transcription elongation regulator 1	TCRG1_HUMAN	TRUE	100	0.062884	15.7791	51965.8	52617.4	51268.6	57786.7	56272.7	57053.7	55825.1	55797.4	57853.1	57075.1	58118.3	59145.6		15.6653	15.6833	15.6458	15.8185	15.7801	15.8	15.7686	15.7679	15.8201	15.8006	15.8267	15.852
O14777	NDC80	Kinetochore protein NDC80 homolog	NDC80_HUMAN	TRUE	100	0.291637	13.0074	7117.36	7645.14	7521.71	7196.54	7893.64	7617.41	9471.12	8917.47	8846.62	13396.2	13566.9	13721.7		12.7971	12.9003	12.8768	12.8131	12.9465	12.8951	13.2093	13.1224	13.1109	13.7095	13.7278	13.7442
O14787	TNPO2	Transportin-2	TNPO2_HUMAN	TRUE	100	0.235697	13.9528	12474.4	13126.6	11765.5	12772	12900.6	12834.6	15573.4	15381.3	14319	17610.6	18465.6	17714.1		13.6067	13.6802	13.5223	13.6407	13.6552	13.6477	13.9268	13.9089	13.8056	14.1042	14.1726	14.1126
O14791	APOL1	Apolipoprotein L1	APOL1_HUMAN	FALSE	11.1	0.810471	6.25468	NaN	NaN	NaN	NaN	NaN	NaN	NaN	NaN	NaN	146.574	NaN	39.7776		NaN	NaN	NaN	NaN	NaN	NaN	NaN	NaN	NaN	7.19548	NaN	5.31389
O14795	UNC13B	Protein unc-13 homolog B	UN13B_HUMAN	TRUE	55.6	0.316514	10.693	1713.08	2320.31	1590.21	NaN	NaN	NaN	2120.64	NaN	1333.99	NaN	1149.34	1123.42		10.7424	11.1801	10.635	NaN	NaN	NaN	11.0503	NaN	10.3815	NaN	10.1666	10.1337
O14796	SH2D1B	SH2 domain-containing protein 1B	SH21B_HUMAN	FALSE	77.8	0.791392	10.0391	NaN	1010.16	NaN	1162.56	898.988	559.486	758.299	899.006	NaN	699.957	690.18	NaN		NaN	9.98036	NaN	10.1831	9.81216	9.12796	9.56662	9.81219	NaN	9.45112	9.43083	NaN
O14802	POLR3A	DNA-directed RNA polymerase III subunit RPC1	RPC1_HUMAN	TRUE	100	0.143658	15.1436	33974	40097.4	36790.1	39723.9	44101.4	42796.3	35415.3	38807	37189.1	36884.6	37826.2	34384.4		15.0521	15.2912	15.167	15.2777	15.4285	15.3852	15.1121	15.244	15.1826	15.1707	15.2071	15.0695
O14810	CPLX1	Complexin-1	CPLX1_HUMAN	TRUE	38.9	0.754053	10.9047	5639.73	5652.81	4713.12	NaN	NaN	2065.39	NaN	NaN	NaN	NaN	NaN	NaN		12.4614	12.4648	12.2025	NaN	NaN	11.0122	NaN	NaN	NaN	NaN	NaN	NaN
O14818	PSMA7	Proteasome subunit alpha type-7	PSA7_HUMAN	TRUE	100	0.0912525	17.4253	168418	166050	166921	173215	162558	161845	208241	196832	204644	192533	193257	189302		17.3617	17.3413	17.3488	17.4022	17.3106	17.3043	17.6679	17.5866	17.6428	17.5547	17.5602	17.5303
O14828	SCAMP3	Secretory carrier-associated membrane protein 3	SCAM3_HUMAN	TRUE	100	0.0750484	14.9679	31995.3	33101.2	31442.2	31605.1	30061.4	29402.5	33729.1	33547.7	33706.1	29897.7	30596.2	30816.5		14.9656	15.0146	14.9404	14.9479	14.8756	14.8436	15.0417	15.0339	15.0407	14.8677	14.9011	14.9114
O14832	PHYH	Phytanoyl-CoA dioxygenase, peroxisomal	PAHX_HUMAN	TRUE	100	0.844171	11.7564	1971.79	2203.29	2217.05	1791.11	1885.58	1843.76	3282.89	3571.15	2626.93	3569.02	3310.9	3477.34		10.9453	11.1054	11.1144	10.8066	10.8808	10.8484	11.6808	11.8022	11.3592	11.8013	11.693	11.7638
O14841	OPLAH	5-oxoprolinase	OPLA_HUMAN	TRUE	100	0.106041	14.1131	15991.1	17953.2	15581.8	14936.9	15883.7	15905	18129.7	17936.8	16229.9	17123.8	17699.1	17097		13.965	14.132	13.9276	13.8666	13.9553	13.9572	14.1461	14.1306	13.9864	14.0637	14.1114	14.0615
O14874	BCKDK	[3-methyl-2-oxobutanoate dehydrogenase [lipoamide]] kinase, mitochondrial	BCKD_HUMAN	TRUE	100	0.638708	13.4482	26319.2	25709	25352	14244.5	14235.8	13093.8	5299.82	4460.32	5375.11	7466.53	8072.73	6840.54		14.6838	14.65	14.6298	13.7981	13.7972	13.6766	12.3717	12.1229	12.3921	12.8662	12.9788	12.7399
O14879	IFIT3	Interferon-induced protein with tetratricopeptide repeats 3	IFIT3_HUMAN	TRUE	100	0.465384	12.6774	5710.69	3723.32	4601.83	3193.8	4218.94	3855.75	8158.3	8995.53	8841.55	8272.92	7481.8	7755.2		12.4795	11.8624	12.168	11.6411	12.0427	11.9128	12.9941	13.135	13.1101	13.0142	12.8692	12.9209
O14880	MGST3	Microsomal glutathione S-transferase 3	MGST3_HUMAN	TRUE	100	0.0940523	14.992	33907.3	33435.3	30170.2	33457.1	33161.5	31392.4	34220.6	30979.5	31374.4	27880.4	28281.8	27772.7		15.0493	15.0291	14.8808	15.03	15.0172	14.9381	15.0626	14.919	14.9373	14.767	14.7876	14.7614
O14893	GEMIN2	Gem-associated protein 2	GEMI2_HUMAN	TRUE	100	0.137249	12.7489	8585.95	7941.54	7620.21	6743.24	6601.55	6163.07	7957.88	7079.87	6775.45	8087.06	7751.91	7049.55		13.0678	12.9552	12.8956	12.7192	12.6886	12.5894	12.9582	12.7895	12.7261	12.9814	12.9203	12.7833
O14896	IRF6	Interferon regulatory factor 6	IRF6_HUMAN	TRUE	100	0.326169	13.6546	14502	14223.8	14762	18134.3	18610.8	19748.2	19085	18753.2	19486.2	7928.94	7989.7	7930.44		13.824	13.796	13.8496	14.1464	14.1839	14.2694	14.2202	14.1948	14.2502	12.9529	12.9639	12.9532
O14907	TAX1BP3	Tax1-binding protein 3	TX1B3_HUMAN	TRUE	100	0.217551	17.6745	165785	163211	152611	178143	152573	168807	262578	243533	228175	243613	248909	241528		17.339	17.3164	17.2195	17.4427	17.2191	17.365	18.0024	17.8938	17.7998	17.8942	17.9253	17.8818
O14908	GIPC1	PDZ domain-containing protein GIPC1	GIPC1_HUMAN	TRUE	100	0.220674	15.1331	47440.2	47019.2	46865.5	43221.3	41855	42689.6	40346.7	38547.2	38080.8	39268.2	38140.7	37934.1		15.5338	15.521	15.5162	15.3995	15.3531	15.3816	15.3002	15.2343	15.2168	15.2611	15.219	15.2112
O14920	IKBKB	Inhibitor of nuclear factor kappa-B kinase subunit beta	IKKB_HUMAN	TRUE	100	0.171803	12.4471	5410.7	5939.47	5276.67	4208.09	3814.46	4931.73	7048.23	6877.85	7109.83	6801.99	6344.06	5721.96		12.4016	12.5361	12.3654	12.0389	11.8973	12.2679	12.783	12.7477	12.7956	12.7317	12.6312	12.4823
O14925	TIMM23	Mitochondrial import inner membrane translocase subunit Tim23	TIM23_HUMAN	TRUE	100	0.218726	14.8728	33920.3	34831.7	33598.9	38709.4	39553.1	40269.4	30278.9	31770.7	30973.6	26250.7	25393.8	27730.8		15.0499	15.0881	15.0361	15.2404	15.2715	15.2974	14.886	14.9554	14.9188	14.6801	14.6322	14.7592
O14929	HAT1	Histone acetyltransferase type B catalytic subunit	HAT1_HUMAN	TRUE	100	0.205735	16.0314	75075.5	77903.6	78019.2	73870.8	73734	71064.1	52293.3	49566.1	46263.8	50195	50426.9	52878.4		16.1961	16.2494	16.2515	16.1727	16.17	16.1168	15.6743	15.5971	15.4976	15.6153	15.6219	15.6904
O14933	UBE2L6	Ubiquitin/ISG15-conjugating enzyme E2 L6	UB2L6_HUMAN	TRUE	100	0.306707	12.1489	5676.82	6309.17	6967.89	4464.41	5144.43	4695.29	3105.27	2706.13	2806.56	3924.7	3971.67	4366.54		12.4709	12.6232	12.7665	12.1243	12.3288	12.197	11.6005	11.402	11.4546	11.9384	11.9555	12.0923
O14936	CASK	Peripheral plasma membrane protein CASK	CSKP_HUMAN	TRUE	100	0.149606	14.1126	17431.4	17466.8	17221.1	14725.4	14744.2	14466.2	18221.6	17365.3	16784.3	19860.5	20454.8	19743		14.0894	14.0923	14.0719	13.846	13.8479	13.8204	14.1534	14.0839	14.0348	14.2776	14.3202	14.2691
O14939	PLD2	Phospholipase D2	PLD2_HUMAN	TRUE	83.3	0.376901	10.7727	1994.71	2686.74	2544.62	1350.76	1926.48	1801.44	NaN	827.917	1697.4	3386.74	2292.59	2323.03		10.962	11.3916	11.3132	10.3996	10.9117	10.8149	NaN	9.69334	10.7291	11.7257	11.1628	11.1818
O14949	UQCRQ	Cytochrome b-c1 complex subunit 8	QCR8_HUMAN	TRUE	100	0.15012	14.1234	17580.6	17062.2	16607.9	22714.9	21486.5	23041.6	16211.9	17226.5	15084.7	14248	14386.4	15578.7		14.1017	14.0585	14.0196	14.4714	14.3911	14.492	13.9848	14.0723	13.8808	13.7985	13.8124	13.9273
O14950;P19105	MYL12B;MYL12A	Myosin regulatory light chain 12B;Myosin regulatory light chain 12A	ML12B_HUMAN;ML12A_HUMAN	TRUE	100	0.0764657	17.981	281766	286250	289870	277491	272112	275686	271359	258114	268198	240078	233457	236224		18.1041	18.1269	18.145	18.0821	18.0538	18.0727	18.0498	17.9777	18.0329	17.8731	17.8328	17.8498
O14964	HGS	Hepatocyte growth factor-regulated tyrosine kinase substrate	HGS_HUMAN	TRUE	100	0.092484	14.6137	27093.9	28722.3	27746.6	21304.9	21490.8	21580.8	25144.8	25271.4	26524	24121.6	25320.4	25054.1		14.7257	14.8099	14.76	14.3789	14.3914	14.3975	14.618	14.6252	14.695	14.558	14.628	14.6128
O14965	AURKA	Aurora kinase A	AURKA_HUMAN	TRUE	100	0.437009	13.2733	6605.28	6945.67	7433.99	7806.84	7857.4	8153.27	5171.01	5033.09	4345.86	13227.2	12445.3	12795.7		12.6894	12.7619	12.8599	12.9305	12.9398	12.9932	12.3362	12.2972	12.0854	13.6912	13.6033	13.6434
O14966	RAB29	Ras-related protein Rab-7L1	RAB7L_HUMAN	TRUE	100	0.240782	13.4826	12778.2	12692.9	11436	10444.2	9355.7	9581.77	9665.46	9208.15	8751.13	10690.5	10021.2	10556.5		13.6414	13.6317	13.4813	13.3504	13.1916	13.2261	13.2386	13.1687	13.0953	13.384	13.2908	13.3658
O14972	VPS26C	Vacuolar protein sorting-associated protein 26C	VP26C_HUMAN	TRUE	100	0.126604	13.7951	12394.9	12932	13685.8	13947.1	13107.1	14613.3	18688	16193.6	17440.9	16303.1	14580.4	14122.7		13.5975	13.6587	13.7404	13.7677	13.6781	13.835	14.1898	13.9831	14.0902	13.9929	13.8317	13.7857
O14974	PPP1R12A	Protein phosphatase 1 regulatory subunit 12A	MYPT1_HUMAN	TRUE	100	0.073121	15.5601	50362.4	49362.8	49666.8	44682.1	44610.7	44569.9	52972.8	53015.4	53012.5	50460	51279.1	51714.2		15.6201	15.5911	15.6	15.4474	15.4451	15.4438	15.693	15.6941	15.694	15.6229	15.6461	15.6583
O14975	SLC27A2	Long-chain fatty acid transport protein 2	S27A2_HUMAN	TRUE	100	0.111255	14.92	27675.8	28478.6	27961.5	29472.7	30078.6	29310.1	27544.6	28062.9	27419.8	31622.2	29637.5	30688.2		14.7563	14.7976	14.7712	14.8471	14.8764	14.8391	14.7495	14.7764	14.7429	14.9486	14.8551	14.9054
O14976	GAK	Cyclin-G-associated kinase	GAK_HUMAN	TRUE	100	0.0861336	14.1771	21007	21730.6	21117.6	16125.2	17751.7	17156.7	18396.9	17893.2	18378	19322.3	18783.8	19363.3		14.3586	14.4074	14.3662	13.977	14.1157	14.0665	14.1672	14.1271	14.1657	14.238	14.1972	14.241
O14977	AZIN1	Antizyme inhibitor 1	AZIN1_HUMAN	FALSE	27.8	0.434111	10.8492	NaN	NaN	NaN	NaN	984.357	1148.2	2646.64	2595.15	2752.19	NaN	NaN	NaN		NaN	NaN	NaN	NaN	9.94304	10.1652	11.3699	11.3416	11.4264	NaN	NaN	NaN
O14979	HNRNPDL	Heterogeneous nuclear ribonucleoprotein D-like	HNRDL_HUMAN	TRUE	100	0.157333	17.7689	239106	236902	249957	229106	221580	229530	208351	208261	218210	292538	289434	282958		17.8673	17.8539	17.9313	17.8057	17.7575	17.8083	17.6687	17.668	17.7354	18.1583	18.1429	18.1102
O14980	XPO1	Exportin-1	XPO1_HUMAN	TRUE	100	0.162453	17.0886	124049	124996	118984	134519	133053	136352	164517	157687	164006	176734	177860	170740		16.9205	16.9315	16.8604	17.0375	17.0216	17.057	17.3279	17.2667	17.3234	17.4312	17.4404	17.3814
O14981	BTAF1	TATA-binding protein-associated factor 172	BTAF1_HUMAN	TRUE	100	0.145915	14.3648	25594.1	25529.2	26784.9	21796.5	21903.5	22957.2	18559.4	18624.4	18366.7	17794.8	18934.2	18592.1		14.6435	14.6399	14.7091	14.4118	14.4189	14.4867	14.1799	14.1849	14.1648	14.1192	14.2087	14.1824
O15020	SPTBN2	Spectrin beta chain, non-erythrocytic 2	SPTN2_HUMAN	TRUE	100	0.177381	13.8172	16527.7	17131.3	16696.2	13752.5	12887.7	12512.5	12204.9	11009.7	11578.1	18834	19040.1	18366.1		14.0126	14.0643	14.0272	13.7474	13.6537	13.6111	13.5752	13.4265	13.4991	14.2011	14.2168	14.1648
O15021	MAST4	Microtubule-associated serine/threonine-protein kinase 4	MAST4_HUMAN	TRUE	100	0.268627	11.9316	3453.36	3389.93	3770.12	3872.93	3175.94	3771.33	5019.61	5321.66	4552.87	5092.98	5662.99	5454.07		11.7538	11.727	11.8804	11.9192	11.633	11.8809	12.2934	12.3777	12.1526	12.3143	12.4673	12.4131
O15027	SEC16A	Protein transport protein Sec16A	SC16A_HUMAN	TRUE	100	0.129486	15.1696	45178.7	44712.9	45103.9	39075.9	38423	37297.7	34778.9	35352.8	35547	29724.1	29975.8	30092.7		15.4634	15.4484	15.461	15.254	15.2297	15.1868	15.0859	15.1095	15.1174	14.8593	14.8715	14.8771
O15031	PLXNB2	Plexin-B2	PLXB2_HUMAN	TRUE	100	0.27184	14.1667	14872.3	15188.9	15373.4	12038.5	12386.1	12483	20569.3	20767.2	20649.2	24590.5	24757.2	24810.2		13.8603	13.8907	13.9081	13.5554	13.5964	13.6077	14.3282	14.342	14.3338	14.5858	14.5956	14.5986
O15033	AREL1	Apoptosis-resistant E3 ubiquitin protein ligase 1	AREL1_HUMAN	TRUE	100	0.244452	10.9356	2930.68	2347.95	2133.76	3065.95	1542.43	1851.22	2128.51	2329.89	2166.5	1956.96	2174.28	1080.78		11.517	11.1972	11.0592	11.5821	10.591	10.8543	11.0556	11.186	11.0812	10.9344	11.0863	10.0779
O15037	KHNYN	Protein KHNYN	KHNYN_HUMAN	TRUE	100	0.316262	11.9896	3441.01	3064.11	3306.99	2901.99	3155.28	3679.02	6360.29	7190.06	6635.86	3895.76	4578.19	4670.5		11.7486	11.5813	11.6913	11.5028	11.6236	11.8451	12.6349	12.8118	12.6961	11.9277	12.1606	12.1894
O15040	TECPR2	Tectonin beta-propeller repeat-containing protein 2	TCPR2_HUMAN	TRUE	100	0.291289	11.7713	4943.85	4395.84	4132.2	2613.87	2710.21	2334.61	2848.05	3173.7	2817.58	2693.08	3354.77	2700.83		12.2714	12.1019	12.0127	11.352	11.4042	11.189	11.4758	11.632	11.4602	11.395	11.712	11.3992
O15042	U2SURP	U2 snRNP-associated SURP motif-containing protein	SR140_HUMAN	TRUE	100	0.178973	17.5342	170145	164366	175819	164293	164454	169368	194420	194290	192653	255870	258948	258009		17.3764	17.3266	17.4237	17.3259	17.3273	17.3698	17.5688	17.5679	17.5556	17.9651	17.9823	17.9771
O15047	SETD1A	Histone-lysine N-methyltransferase SETD1A	SET1A_HUMAN	TRUE	100	0.186916	14.4711	25020.4	25726.1	26661.9	21554.6	20169.8	23017.5	20861.4	20849.7	19718.9	18793.2	17358.3	20542.5		14.6108	14.6509	14.7025	14.3957	14.2999	14.4904	14.3485	14.3477	14.2673	14.1979	14.0833	14.3263
O15056	SYNJ2	Synaptojanin-2	SYNJ2_HUMAN	TRUE	100	0.108203	13.0051	8097.93	9045.79	9593.31	7474.35	8927.55	7403.35	9665.92	9641.95	8699.17	8313	8935.48	8485.21		12.9833	13.143	13.2278	12.8677	13.124	12.854	13.2387	13.2351	13.0867	13.0212	13.1253	13.0507
O15063	GARRE1	Granule associated Rac and RHOG effector protein 1	GRRE1_HUMAN	TRUE	100	0.199261	10.717	1765.64	1575.33	2033.62	1438.37	1736.61	1287.7	1957.26	1761.38	1826.9	1809.01	1349.62	1298.4		10.786	10.6214	10.9898	10.4902	10.7621	10.3306	10.9346	10.7825	10.8352	10.821	10.3983	10.3425
O15066	KIF3B	Kinesin-like protein KIF3B	KIF3B_HUMAN	TRUE	100	0.211914	12.9256	10890.1	11026.8	11181.3	8799.79	8836.03	8314.68	6776.55	7171.23	7146	6210.87	5956.66	5920.98		13.4107	13.4287	13.4488	13.1033	13.1092	13.0214	12.7263	12.808	12.8029	12.6006	12.5403	12.5316
O15067	PFAS	Phosphoribosylformylglycinamidine synthase	PUR4_HUMAN	TRUE	100	0.103665	14.2124	17914.8	19097.3	18866.2	18372.7	17742.8	17658.5	18220.7	17904.1	18764	23066.2	22717.4	22653		14.1289	14.2211	14.2035	14.1653	14.1149	14.1081	14.1533	14.128	14.1957	14.4935	14.4715	14.4674
O15068	MCF2L	Guanine nucleotide exchange factor DBS	MCF2L_HUMAN	TRUE	61.1	0.581367	12.6562	8404.94	7174.96	8306.93	6352.71	6890.24	7459.97	2855.59	NaN	NaN	NaN	18771.1	NaN		13.037	12.8088	13.0201	12.6332	12.7503	12.865	11.4796	NaN	NaN	NaN	14.1962	NaN
O15084	ANKRD28	Serine/threonine-protein phosphatase 6 regulatory ankyrin repeat subunit A	ANR28_HUMAN	TRUE	100	0.0947914	12.8692	8248.28	8149.26	8511.23	8281.69	8293.13	8066.65	7624.34	7571.32	7334.74	7696.62	7257.2	7709.05		13.0099	12.9925	13.0552	13.0157	13.0177	12.9778	12.8964	12.8863	12.8405	12.91	12.8252	12.9123
O15085	ARHGEF11	Rho guanine nucleotide exchange factor 11	ARHGB_HUMAN	TRUE	100	0.257564	12.2201	3744.29	4231.66	3560.65	3513.79	3319.29	3199.75	6516.75	6047.29	6510.05	6188.86	5806.68	5667.96		11.8705	12.047	11.7979	11.7788	11.6967	11.6437	12.6699	12.5621	12.6685	12.5955	12.5035	12.4686
O15091	PRORP	Mitochondrial ribonuclease P catalytic subunit	MRPP3_HUMAN	TRUE	100	0.289361	13.88	15794.4	17082.5	18843.8	16163.8	14366.1	13719.5	15960.3	15237.8	13634.6	24739.5	24736.9	22305.8		13.9471	14.0602	14.2018	13.9805	13.8104	13.7439	13.9622	13.8954	13.735	14.5945	14.5944	14.4451
O15111	CHUK	Inhibitor of nuclear factor kappa-B kinase subunit alpha	IKKA_HUMAN	TRUE	100	0.111677	12.5805	7125.6	6675.11	6555.54	5720.35	5106.03	5128.2	5856.98	5948.27	5798.46	7035.78	7443.95	6515.2		12.7988	12.7046	12.6785	12.4819	12.318	12.3242	12.5159	12.5383	12.5015	12.7805	12.8619	12.6696
O15116	LSM1	U6 snRNA-associated Sm-like protein LSm1	LSM1_HUMAN	TRUE	100	0.140207	15.1468	38157.2	37372	36101.6	30685.6	31522.6	33370.6	34461.6	33412.5	33876.7	35674.7	37037.7	37432.4		15.2197	15.1897	15.1398	14.9053	14.9441	15.0263	15.0727	15.0281	15.048	15.1226	15.1767	15.192
O15118	NPC1	NPC intracellular cholesterol transporter 1	NPC1_HUMAN	TRUE	100	0.384818	13.5323	11778.4	12720.3	12093.4	16396	16281.3	16281.7	21990.5	20527.6	20974.8	9161.9	8960.64	9130.26		13.5239	13.6348	13.5619	14.0011	13.9909	13.991	14.4246	14.3253	14.3564	13.1614	13.1294	13.1564
O15120	AGPAT2	1-acyl-sn-glycerol-3-phosphate acyltransferase beta	PLCB_HUMAN	TRUE	100	0.200103	14.0116	14088.1	14528.2	16316	14134.1	16230.3	15105.2	14810.1	13110.6	12881.4	16139.1	15908.1	13963.1		13.7822	13.8266	13.994	13.7869	13.9864	13.8828	13.8543	13.6784	13.653	13.9783	13.9575	13.7693
O15121	DEGS1	Sphingolipid delta(4)-desaturase DES1	DEGS1_HUMAN	TRUE	100	0.13593	13.4237	10425	10404.6	10573.2	11598.4	12443.7	12314.2	10256	9764.49	9704.64	12692.5	12680.4	13865.9		13.3478	13.3449	13.3681	13.5016	13.6031	13.588	13.3242	13.2533	13.2445	13.6317	13.6303	13.7593
O15126	SCAMP1	Secretory carrier-associated membrane protein 1	SCAM1_HUMAN	TRUE	100	0.0617611	14.2849	20742.1	22395.3	22305.3	19566.8	20756.1	19394.5	18929.3	18924.6	18824.7	19132.9	20363.2	19863.8		14.3403	14.4509	14.4451	14.2561	14.3412	14.2434	14.2083	14.208	14.2003	14.2238	14.3137	14.2779
O15127	SCAMP2	Secretory carrier-associated membrane protein 2	SCAM2_HUMAN	TRUE	100	0.12019	14.6702	28351.9	26240.4	27713.3	24712.6	23984.3	22112.8	25081.7	22867.9	23851.5	23403.9	23809.6	22358.4		14.7912	14.6795	14.7583	14.593	14.5498	14.4326	14.6143	14.481	14.5418	14.5145	14.5393	14.4485
O15143	ARPC1B	Actin-related protein 2/3 complex subunit 1B	ARC1B_HUMAN	TRUE	100	0.0920147	16.3858	77875.5	77346.6	75837	81223.9	78556	76358.7	89263.8	87288.1	88096.9	96564.6	95865.1	97902.4		16.2489	16.239	16.2106	16.3096	16.2614	16.2205	16.4458	16.4135	16.4268	16.5592	16.5487	16.5791
O15144	ARPC2	Actin-related protein 2/3 complex subunit 2	ARPC2_HUMAN	TRUE	100	0.101429	16.8593	109509	107563	107767	112621	110764	108859	125029	123423	130378	140210	137537	136956		16.7407	16.7148	16.7176	16.7811	16.7571	16.7321	16.9319	16.9133	16.9923	17.0972	17.0695	17.0634
O15145	ARPC3	Actin-related protein 2/3 complex subunit 3	ARPC3_HUMAN	TRUE	100	0.118309	17.5923	169429	168830	172459	185255	190680	187034	214392	214241	201419	228102	226595	222444		17.3703	17.3652	17.3959	17.4992	17.5408	17.5129	17.7099	17.7089	17.6198	17.7993	17.7898	17.7631
O15155	BET1	BET1 homolog	BET1_HUMAN	TRUE	100	0.152554	13.4489	12680	13363.7	13656.6	11623.3	11272.5	10665.5	13613.6	12364.9	12642.8	8981.83	8267.86	8881.72		13.6303	13.706	13.7373	13.5047	13.4605	13.3807	13.7328	13.594	13.626	13.1328	13.0133	13.1166
O15156	ZBTB7B	Zinc finger and BTB domain-containing protein 7B	ZBT7B_HUMAN	TRUE	100	0.281942	11.6328	2848.41	2094.55	2121.74	2395.45	2562.98	2208.93	4086.91	3584.72	4395.69	4804.39	4677.73	4716.96		11.4759	11.0324	11.051	11.2261	11.3236	11.1091	11.9968	11.8076	12.1019	12.2301	12.1916	12.2036
O15160	POLR1C	DNA-directed RNA polymerases I and III subunit RPAC1	RPAC1_HUMAN	TRUE	100	0.118122	15.2882	43528.4	47060.4	45248.3	40731.3	41717	42731.2	35960.5	37447.2	40186.2	41566.1	42535.4	40992.4		15.4097	15.5222	15.4656	15.3139	15.3483	15.383	15.1341	15.1926	15.2944	15.3431	15.3764	15.3231
O15162	PLSCR1	Phospholipid scramblase 1	PLS1_HUMAN	TRUE	100	0.238926	13.1134	8012.25	7753.16	8180.95	7213.85	7231.31	8195.21	12641	10773.5	11223.1	12102	12229.4	11897.7		12.968	12.9206	12.9981	12.8166	12.82	13.0006	13.6258	13.3952	13.4542	13.563	13.5781	13.5384
O15164	TRIM24	Transcription intermediary factor 1-alpha	TIF1A_HUMAN	TRUE	100	0.220322	14.9825	29123.7	28527.6	28318.3	31317.8	31251.4	28786.9	24047.3	22743.1	22439.5	35514.1	33805.5	32005.9		14.8299	14.8001	14.7894	14.9347	14.9316	14.8131	14.5536	14.4731	14.4538	15.1161	15.045	14.966
O15173	PGRMC2	Membrane-associated progesterone receptor component 2	PGRC2_HUMAN	TRUE	100	0.205307	16.6176	111815	107542	108049	128738	130024	129902	88934.4	94087.5	88560.2	73059.4	72184.5	69251.6		16.7708	16.7145	16.7213	16.9741	16.9884	16.9871	16.4405	16.5217	16.4344	16.1568	16.1394	16.0796
O15182	CETN3	Centrin-3	CETN3_HUMAN	TRUE	100	0.224638	12.3198	6797.25	7178.31	6453.22	5281.66	5461.41	5712.59	4538.24	5271.69	5107.73	4828.29	4031.89	4889.67		12.7307	12.8094	12.6558	12.3668	12.4151	12.4799	12.1479	12.3641	12.3185	12.2373	11.9772	12.2555
O15194	CTDSPL	CTD small phosphatase-like protein	CTDSL_HUMAN	TRUE	88.9	0.330976	11.2497	1589.92	NaN	2361.25	1319.5	3259.96	2249.82	2203.76	2917.07	1410.75	3808.27	3264.57	3356.78		10.6347	NaN	11.2053	10.3658	11.6706	11.1356	11.1058	11.5103	10.4622	11.8949	11.6727	11.7129
O15195	VILL	Villin-like protein	VILL_HUMAN	TRUE	100	0.284576	11.3383	3024.15	2545.37	3349.13	2533.47	1933.24	2306.21	3576.15	3741.5	3616.56	3398.92	3612.95	3422.2		11.5623	11.3137	11.7096	11.3069	10.9168	11.1713	11.8042	11.8694	11.8204	11.7309	11.819	11.7407
O15197	EPHB6	Ephrin type-B receptor 6	EPHB6_HUMAN	TRUE	100	0.290218	13.6753	13809.5	14877.4	14346.2	18908	20389.2	20248.9	14615.1	15215.6	8758.36	15306.7	15030.4	14404		13.7534	13.8608	13.8084	14.2067	14.3155	14.3056	13.8352	13.8933	13.0964	13.9019	13.8756	13.8142
O15212	PFDN6	Prefoldin subunit 6	PFD6_HUMAN	TRUE	100	0.0957928	15.8456	56957.4	58050	61328.9	55217.6	53483.9	56777.3	58799.6	59077.7	61187	58471.6	60057.3	60535.7		15.7976	15.825	15.9043	15.7528	15.7068	15.793	15.8435	15.8503	15.9009	15.8354	15.8741	15.8855
O15213	WDR46	WD repeat-containing protein 46	WDR46_HUMAN	TRUE	100	0.575642	12.7016	13768.9	13960.2	13650.2	14262.3	14755.5	14431.4	10346.3	10521	9787.32	11522.2	11826.9	11246.7		13.7491	13.769	13.7366	13.7999	13.849	13.8169	13.3368	13.361	13.2567	13.4921	13.5298	13.4572
O15226	NKRF	NF-kappa-B-repressing factor	NKRF_HUMAN	TRUE	100	0.265666	14.2479	26873.4	27797.9	25767	23789.4	24259.1	22575.2	16610.3	16954.4	16653.6	18310.8	17839.7	17168.7		14.7139	14.7627	14.6532	14.538	14.5662	14.4625	14.0198	14.0494	14.0235	14.1604	14.1228	14.0675
O15228	GNPAT	Dihydroxyacetone phosphate acyltransferase	GNPAT_HUMAN	TRUE	100	0.249965	14.7928	23172.5	22498.3	23225.3	25205.1	25274	25818.2	28138.6	27876.3	24263	28536.5	29087.3	29578.6		14.5001	14.4575	14.5034	14.6214	14.6254	14.6561	14.7803	14.7667	14.5665	14.8005	14.8281	14.8523
O15230	LAMA5	Laminin subunit alpha-5	LAMA5_HUMAN	TRUE	100	0.267512	13.9806	13475.9	14183.6	14397	14332.2	14620.2	13692.9	15728	14534.8	14104.1	26014.9	26146	26234.4		13.7181	13.7919	13.8135	13.807	13.8357	13.7411	13.9411	13.8272	13.7838	14.6671	14.6743	14.6792
O15234	CASC3	Protein CASC3	CASC3_HUMAN	TRUE	100	0.269819	12.9184	7348.46	9015.2	9160.64	8954.55	8161.94	8047.22	8950.64	7489.35	7569.76	8020.46	7972.01	8392.58		12.8432	13.1381	13.1612	13.1284	12.9947	12.9743	13.1278	12.8706	12.886	12.9695	12.9607	13.0349
O15235	MRPS12	28S ribosomal protein S12, mitochondrial	RT12_HUMAN	TRUE	100	0.19536	13.5096	12036.6	11107.7	11222.1	9727.8	8739.13	9403	10256.7	10044.2	10378.5	10758.6	10283.4	10746.1		13.5551	13.4393	13.4541	13.2479	13.0933	13.1989	13.3243	13.2941	13.3413	13.3932	13.328	13.3915
O15239	NDUFA1	NADH dehydrogenase [ubiquinone] 1 alpha subcomplex subunit 1	NDUA1_HUMAN	TRUE	100	0.184939	11.8027	3454.06	3000.01	3652.34	3322.6	4051.28	3862.49	2839.26	2985.52	2882.5	3067.48	3380.41	3301.63		11.7541	11.5508	11.8346	11.6981	11.9842	11.9153	11.4713	11.5438	11.4931	11.5828	11.723	11.689
O15240	VGF	Neurosecretory protein VGF	VGF_HUMAN	TRUE	50	0.533815	10.6561	1934.77	1813.99	2081.65	1246.36	391.683	706.263	NaN	NaN	NaN	NaN	NaN	NaN		10.9179	10.8249	11.0235	10.2835	8.61354	9.46406	NaN	NaN	NaN	NaN	NaN	NaN
O15254	ACOX3	Peroxisomal acyl-coenzyme A oxidase 3	ACOX3_HUMAN	TRUE	100	0.162989	14.3017	22062.7	21716.1	22977.6	22446.9	21335.6	22078.6	16844.3	15815.1	17186.9	18740.6	18394.2	18504.8		14.4293	14.4065	14.4879	14.4542	14.381	14.4304	14.04	13.949	14.069	14.1939	14.167	14.1756
O15258	RER1	Protein RER1	RER1_HUMAN	TRUE	100	0.112915	15.658	46137.4	44780.8	48803.8	52497.3	50478.6	48205.3	51791.9	53341.7	59918.2	48122.9	49789.4	49727.9		15.4936	15.4506	15.5747	15.68	15.6234	15.5569	15.6604	15.703	15.8707	15.5544	15.6036	15.6018
O15260	SURF4	Surfeit locus protein 4	SURF4_HUMAN	TRUE	100	0.119994	15.311	36442.6	37528	40679.5	42148.2	36971.4	45642.3	39623.3	37942.2	37589.8	34972.1	35281.8	36746.8		15.1533	15.1957	15.312	15.3632	15.1741	15.4781	15.2741	15.2115	15.1981	15.0939	15.1066	15.1653
O15264	MAPK13	Mitogen-activated protein kinase 13	MK13_HUMAN	TRUE	100	0.243479	14.5134	17242.7	16681.8	17156.5	19219.7	21150.3	20439.7	29468.9	28714	28896	30525.4	30408.4	31968.9		14.0737	14.026	14.0665	14.2303	14.3684	14.3191	14.8469	14.8095	14.8186	14.8977	14.8922	14.9644
O15269	SPTLC1	Serine palmitoyltransferase 1	SPTC1_HUMAN	TRUE	100	0.0682014	16.7951	116739	114929	118075	113684	112796	110542	111352	104590	104151	103431	102311	104741		16.8329	16.8104	16.8493	16.7947	16.7834	16.7542	16.7648	16.6744	16.6683	16.6583	16.6426	16.6765
O15270	SPTLC2	Serine palmitoyltransferase 2	SPTC2_HUMAN	TRUE	100	0.214917	15.6215	52574.7	50947.9	49952.1	62110.3	64997.1	66792.6	63406	63824.1	60630.5	51470.9	53157.5	51305		15.6821	15.6367	15.6083	15.9225	15.9881	16.0274	15.9523	15.9618	15.8878	15.6515	15.698	15.6468
O15287	FANCG	Fanconi anemia group G protein	FANCG_HUMAN	FALSE	33.3	0.62609	8.70377	NaN	NaN	NaN	NaN	NaN	NaN	NaN	302.103	NaN	826.625	739.527	897.938		NaN	NaN	NaN	NaN	NaN	NaN	NaN	8.2389	NaN	9.69109	9.53046	9.81047
O15294	OGT	UDP-N-acetylglucosamine--peptide N-acetylglucosaminyltransferase 110 kDa subunit	OGT1_HUMAN	TRUE	100	0.24083	14.7617	34445	34649.3	34095.4	33090.9	32840.6	33777.2	25303.4	24774.3	25306.2	35553	36499.7	36861.2		15.072	15.0805	15.0573	15.0141	15.0032	15.0438	14.627	14.5966	14.6272	15.1177	15.1556	15.1698
O15305	PMM2	Phosphomannomutase 2	PMM2_HUMAN	TRUE	100	0.0846788	15.1232	33766.4	33856.7	34822.6	33234.8	33920.5	30753.1	35442.9	38976	38027.4	40329.3	40898.8	41895.4		15.0433	15.0472	15.0877	15.0204	15.0499	14.9084	15.1132	15.2503	15.2148	15.2995	15.3198	15.3545
O15318	POLR3G	DNA-directed RNA polymerase III subunit RPC7	RPC7_HUMAN	TRUE	94.4	0.586735	11.0781	3416.75	622.505	2383.17	3753.02	2861.83	1707.89	1523.34	966.437	NaN	1930.1	3055.5	1036.2		11.7384	9.28194	11.2187	11.8738	11.4827	10.738	10.573	9.91653	NaN	10.9145	11.5772	10.0171
O15321	TM9SF1	Transmembrane 9 superfamily member 1	TM9S1_HUMAN	TRUE	100	0.19216	14.5343	18790.5	17261	20696.8	21437.4	21615	22225.4	27042.8	23870.5	28035.1	25520.2	27743	24652.5		14.1977	14.0752	14.3371	14.3878	14.3997	14.4399	14.723	14.5429	14.7749	14.6394	14.7598	14.5894
O15344	MID1	E3 ubiquitin-protein ligase Midline-1	TRI18_HUMAN	TRUE	100	0.241032	11.764	5250.7	4149.56	4424.51	4012.85	3658.24	3633.84	3171.52	3640.91	3305.73	4411.48	4329.33	4298.05		12.3583	12.0187	12.1113	11.9704	11.8369	11.8273	11.631	11.8301	11.6908	12.107	12.0799	12.0695
O15347	HMGB3	High mobility group protein B3	HMGB3_HUMAN	TRUE	100	0.140967	16.9363	118405	111641	117004	115453	114140	110943	111486	109344	106492	123830	124705	123217		16.8534	16.7685	16.8362	16.8169	16.8004	16.7595	16.7665	16.7385	16.7004	16.918	16.9282	16.9108
O15355	PPM1G	Protein phosphatase 1G	PPM1G_HUMAN	TRUE	100	0.221422	15.7878	70446.2	70700.7	69233.7	58266.7	55887.4	56040.6	40568.4	37871.7	39515.5	44945.1	46638.1	47057.5		16.1042	16.1094	16.0792	15.8304	15.7702	15.7742	15.3081	15.2088	15.2701	15.4559	15.5092	15.5221
O15357	INPPL1	Phosphatidylinositol 3,4,5-trisphosphate 5-phosphatase 2	SHIP2_HUMAN	TRUE	100	0.307985	13.8434	10884.8	10896.7	11207.2	11020.4	10956	10271.9	16685.8	16438.6	15193.9	18901.2	18168.5	17631.6		13.41	13.4116	13.4521	13.4279	13.4194	13.3264	14.0263	14.0048	13.8912	14.2062	14.1491	14.1059
O15371	EIF3D	Eukaryotic translation initiation factor 3 subunit D	EIF3D_HUMAN	TRUE	100	0.0954319	16.7215	109612	107137	109333	105735	99327.4	99600.4	108062	105644	107079	129117	126700	126570		16.7421	16.7091	16.7384	16.6901	16.5999	16.6039	16.7215	16.6888	16.7083	16.9783	16.9511	16.9496
O15372	EIF3H	Eukaryotic translation initiation factor 3 subunit H	EIF3H_HUMAN	TRUE	100	0.121709	15.2856	44014.7	43009.3	42336.5	41654.3	37979.9	37623.8	36866.1	37316.6	37234.7	47923.2	47065	44677.7		15.4257	15.3924	15.3696	15.3462	15.2129	15.1994	15.17	15.1875	15.1844	15.5484	15.5224	15.4473
O15379	HDAC3	Histone deacetylase 3	HDAC3_HUMAN	TRUE	100	0.206314	13.0388	10437.6	9607.75	11320.1	10421.9	10034.8	10449.3	7793.26	8181.82	7613.84	9763.62	9709.32	9982.29		13.3495	13.23	13.4666	13.3473	13.2927	13.3511	12.928	12.9982	12.8944	13.2532	13.2452	13.2852
O15381	NVL	Nuclear valosin-containing protein-like	NVL_HUMAN	TRUE	100	0.173195	13.6306	14174.1	14472.9	14790.2	13319.6	12776.3	12319.5	12036.2	12142.8	11236.6	14243.1	14555	15128.6		13.791	13.8211	13.8523	13.7013	13.6412	13.5887	13.5551	13.5678	13.4559	13.798	13.8292	13.885
O15382	BCAT2	Branched-chain-amino-acid aminotransferase, mitochondrial	BCAT2_HUMAN	TRUE	100	0.203045	15.5693	55326	54378.4	54059.3	49559.9	51099.2	50942.3	41120.7	40820.1	41704.8	40516.1	39020.3	39439.1		15.7557	15.7307	15.7223	15.5969	15.641	15.6366	15.3276	15.317	15.3479	15.3062	15.2519	15.2673
O15392	BIRC5	Baculoviral IAP repeat-containing protein 5	BIRC5_HUMAN	TRUE	100	0.514339	11.8981	2291.67	2657.52	3035.5	3396.2	3462.19	3529.9	1847.76	1366.35	1679.39	4310.04	4167.51	4131.98		11.1622	11.3759	11.5677	11.7297	11.7575	11.7854	10.8516	10.4161	10.7137	12.0735	12.025	12.0126
O15397	IPO8	Importin-8	IPO8_HUMAN	TRUE	100	0.197771	13.2413	8751.31	9438.69	9527.91	9607.04	8635.74	8447.18	11708.1	12538.5	12807.4	12232.5	12546.7	12166.3		13.0953	13.2044	13.2179	13.2299	13.0761	13.0443	13.5152	13.6141	13.6447	13.5784	13.615	13.5706
O15399	GRIN2D	Glutamate receptor ionotropic, NMDA 2D	NMDE4_HUMAN	TRUE	94.4	0.579226	11.0291	1945.22	1326.69	1333.89	NaN	1251.79	1127.53	2898.84	5110.4	5786.09	2593.5	2612.02	2840.41		10.9257	10.3736	10.3814	NaN	10.2898	10.139	11.5013	12.3192	12.4984	11.3407	11.3509	11.4719
O15400	STX7	Syntaxin-7	STX7_HUMAN	TRUE	100	0.225801	16.6268	129929	130744	133355	115353	109150	110406	96795.5	93966.7	96618.3	77805.9	78613.2	81474.9		16.9874	16.9964	17.0249	16.8157	16.736	16.7525	16.5627	16.5199	16.56	16.2476	16.2625	16.3141
O15427	SLC16A3	Monocarboxylate transporter 4	MOT4_HUMAN	TRUE	100	0.357643	12.7196	6746.37	6854.4	7059.06	6814.24	6614.98	6638.13	6957.86	6710.81	6334.17	6573.2	5712.65	7046.52		12.7199	12.7428	12.7853	12.7343	12.6915	12.6966	12.7644	12.7123	12.6289	12.6824	12.4799	12.7827
O15438	ABCC3	ATP-binding cassette sub-family C member 3	MRP3_HUMAN	FALSE	55.6	0.20163	11.053	1833.28	NaN	NaN	NaN	NaN	NaN	2645.05	2901.43	2151.99	2344.4	2246.55	2147.86		10.8402	NaN	NaN	NaN	NaN	NaN	11.3691	11.5025	11.0715	11.195	11.1335	11.0687
O15439	ABCC4	ATP-binding cassette sub-family C member 4	MRP4_HUMAN	TRUE	100	0.222881	14.4084	18748.8	20029.8	20237.8	16095.9	17103.6	16691.4	25914.3	25504.1	26089.7	29218.4	28937.5	28426.2		14.1945	14.2899	14.3048	13.9744	14.062	14.0268	14.6615	14.6384	14.6712	14.8346	14.8207	14.7949
O15440	ABCC5	ATP-binding cassette sub-family C member 5	MRP5_HUMAN	TRUE	100	0.27192	12.8949	9984.72	9318.91	8202.45	5509.32	7476.6	7071.89	7135.47	5538.03	4859.41	10589.7	12661.1	9077.37		13.2855	13.1859	13.0018	12.4277	12.8682	12.7879	12.8008	12.4352	12.2466	13.3704	13.6281	13.1481
O15446	POLR1G	DNA-directed RNA polymerase I subunit RPA34	RPA34_HUMAN	TRUE	100	0.358751	15.3549	42973.4	44886.8	43380.3	37598.3	38690.7	36609.8	26782.9	28554.3	28834.8	40792.2	39298.4	38179.9		15.3912	15.454	15.4048	15.1984	15.2397	15.1599	14.709	14.8014	14.8155	15.316	15.2622	15.2205
O15460	P4HA2	Prolyl 4-hydroxylase subunit alpha-2	P4HA2_HUMAN	TRUE	100	0.194185	16.1746	63097.8	63676.2	62344.1	68138.6	68267	67850.5	95200.7	96088.2	92095.7	56401.1	56684.1	57557.7		15.9453	15.9585	15.928	16.0562	16.0589	16.0501	16.5387	16.5521	16.4908	15.7834	15.7907	15.8127
O15484	CAPN5	Calpain-5	CAN5_HUMAN	TRUE	72.2	0.638607	12.3658	13777	13061.1	12779.5	6675.27	4788.77	6588.19	NaN	1750.62	261.726	NaN	NaN	NaN		13.75	13.673	13.6415	12.7046	12.2254	12.6857	NaN	10.7737	8.03192	NaN	NaN	NaN
O15498	YKT6	Synaptobrevin homolog YKT6	YKT6_HUMAN	TRUE	100	0.0894404	15.3118	46126	46000.5	46086.3	40640.8	41308.8	39877.6	41176.3	46292.8	42140.7	37285.6	37160.1	37760.4		15.4933	15.4894	15.4921	15.3106	15.3342	15.2833	15.3295	15.4985	15.3629	15.1863	15.1815	15.2046
O15503	INSIG1	Insulin-induced gene 1 protein	INSI1_HUMAN	TRUE	44.4	0.926357	11.8155	1360.12	1112.12	NaN	11557.9	12480.4	11557.6	3058.51	2085.06	1771.04	NaN	NaN	NaN		10.4095	10.1191	NaN	13.4966	13.6074	13.4966	11.5786	11.0259	10.7904	NaN	NaN	NaN
O15504	NUP42	Nucleoporin NUP42	NUP42_HUMAN	TRUE	100	0.193519	13.9095	17032.4	16883.7	14042.7	15337.4	11082.3	13633.4	19206.4	18389.8	18641.8	22009.5	18132.3	15006.2		14.056	14.0433	13.7775	13.9048	13.436	13.7349	14.2293	14.1666	14.1863	14.4258	14.1463	13.8733
O15511	ARPC5	Actin-related protein 2/3 complex subunit 5	ARPC5_HUMAN	TRUE	100	0.194491	16.0371	67376.5	62280.2	65705.4	52825.8	51445.3	58303.2	77766.7	77050	73480	91021.9	88668	93032.9		16.04	15.9265	16.0037	15.689	15.6508	15.8313	16.2469	16.2335	16.1651	16.4739	16.4361	16.5055
O15514	POLR2D	DNA-directed RNA polymerase II subunit RPB4	RPB4_HUMAN	TRUE	100	0.0919988	13.9767	18898.8	16187.4	15076.9	16819.2	17669.3	15652.2	16696.8	14483.4	15221.2	19642.4	16186	16182.2		14.206	13.9826	13.8801	14.0378	14.109	13.9341	14.0273	13.8221	13.8938	14.2617	13.9825	13.9821
O15516	CLOCK	Circadian locomoter output cycles protein kaput	CLOCK_HUMAN	FALSE	55.6	0.180056	11.4124	2297.93	NaN	NaN	NaN	2166.27	NaN	3499.79	2883.61	2540.69	3154.94	2800.4	3457.81		11.1661	NaN	NaN	NaN	11.081	NaN	11.7731	11.4937	11.311	11.6234	11.4514	11.7556
O15525	MAFG	Transcription factor MafG	MAFG_HUMAN	TRUE	94.4	0.351291	11.6215	2683.1	1984.96	1920.4	2257.36	NaN	2472.85	4745.18	5267.26	5676.2	4446.37	4307.03	3404.23		11.3897	10.9549	10.9072	11.1404	NaN	11.272	12.2122	12.3628	12.4707	12.1184	12.0725	11.7331
O15530	PDPK1	3-phosphoinositide-dependent protein kinase 1	PDPK1_HUMAN	TRUE	100	0.203026	14.0697	21199.1	20564	20660.6	21702.8	22424.5	21372.5	17477.5	16933.6	17493	12132.4	12981.9	11991.5		14.3717	14.3278	14.3346	14.4056	14.4528	14.3835	14.0932	14.0476	14.0945	13.5666	13.6642	13.5497
O15533	TAPBP	Tapasin	TPSN_HUMAN	TRUE	100	0.191595	15.4641	36207.6	33993	35006.3	41344.6	38544.3	41723.7	44101.3	43531.8	45089.5	43506	44140.3	42894.5		15.144	15.0529	15.0953	15.3354	15.2342	15.3486	15.4285	15.4098	15.4605	15.4089	15.4298	15.3885
O15534	PER1	Period circadian protein homolog 1	PER1_HUMAN	FALSE	50	0.327491	11.9576	2625.62	NaN	NaN	6360.13	5446.75	5821.01	3293.87	3116.84	3134.1	NaN	NaN	NaN		11.3584	NaN	NaN	12.6348	12.4112	12.5071	11.6856	11.6059	11.6138	NaN	NaN	NaN
O15541	RNF113A	E3 ubiquitin-protein ligase RNF113A	R113A_HUMAN	TRUE	100	0.197187	12.8892	7749.38	7935.51	9711.63	5881.19	9399.58	7935.38	6803.41	7657.7	4877.64	6665.15	7121.6	8921.08		12.9199	12.9541	13.2455	12.5219	13.1984	12.9541	12.732	12.9027	12.252	12.7024	12.798	13.123
O15550	KDM6A	Lysine-specific demethylase 6A	KDM6A_HUMAN	TRUE	100	0.15602	13.0338	6846.27	8260.93	8625.3	7757.82	7994.65	7729.74	10418.8	9345.28	10311.4	9167.84	8384.08	9613.8		12.7411	13.0121	13.0744	12.9214	12.9648	12.9162	13.3469	13.19	13.332	13.1624	13.0334	13.2309
O43143	DHX15	ATP-dependent RNA helicase DHX15	DHX15_HUMAN	TRUE	100	0.0585067	17.5367	191042	191611	192596	202037	201525	199618	187450	188420	185641	194301	190941	189172		17.5435	17.5478	17.5552	17.6243	17.6206	17.6069	17.5161	17.5236	17.5022	17.5679	17.5428	17.5293
O43148	RNMT	mRNA cap guanine-N7 methyltransferase	MCES_HUMAN	TRUE	100	0.196124	15.4518	52568.5	52964.6	53908.6	52772.9	54372.7	51786.6	43345.7	42940.2	45135.2	33619.3	33515	31707.6		15.6819	15.6927	15.7182	15.6875	15.7306	15.6603	15.4036	15.39	15.462	15.037	15.0325	14.9525
O43149	ZZEF1	Zinc finger ZZ-type and EF-hand domain-containing protein 1	ZZEF1_HUMAN	TRUE	100	0.194834	11.5896	3961.7	4551.16	4193.27	3085.46	3476.23	3398.81	3065.44	2752.84	3007.13	3087.3	3066.72	2863.21		11.9519	12.152	12.0339	11.5913	11.7633	11.7308	11.5819	11.4267	11.5542	11.5921	11.5825	11.4834
O43150	ASAP2	Arf-GAP with SH3 domain, ANK repeat and PH domain-containing protein 2	ASAP2_HUMAN	TRUE	100	0.213257	13.4808	10901.9	12076.5	10192.1	9889.87	10405	9914.29	16044.2	16718.4	15639.9	13854.5	13136.8	12513.7		13.4123	13.5599	13.3152	13.2717	13.345	13.2753	13.9698	14.0291	13.9329	13.7581	13.6813	13.6112
O43151	TET3	Methylcytosine dioxygenase TET3	TET3_HUMAN	TRUE	100	0.449631	14.1843	15195.1	13629.5	14762.3	22026.6	19408.9	18949.5	22090.6	18500.7	17382.9	17868.1	19940	15843.1		13.8913	13.7344	13.8496	14.427	14.2444	14.2099	14.4311	14.1753	14.0854	14.1251	14.2834	13.9516
O43156	TTI1	TELO2-interacting protein 1 homolog	TTI1_HUMAN	TRUE	100	0.133932	12.9223	9568.13	9332.5	8481.68	7996.22	6908.03	6760.6	7092.58	6438.83	6998.47	8282.08	8532.17	8374.78		13.224	13.188	13.0501	12.9651	12.7541	12.7229	12.7921	12.6526	12.7728	13.0158	13.0587	13.0318
O43157	PLXNB1	Plexin-B1	PLXB1_HUMAN	FALSE	44.4	0.629731	12.3667	NaN	4277.94	NaN	NaN	NaN	686.12	NaN	NaN	4858.72	4170.6	6212.46	NaN		NaN	12.0627	NaN	NaN	NaN	9.42232	NaN	NaN	12.2464	12.026	12.6009	NaN
O43159	RRP8	Ribosomal RNA-processing protein 8	RRP8_HUMAN	TRUE	100	0.16511	13.6106	15617.4	15322.1	14262.8	13757.4	12696.3	12929.9	11589.6	10891.6	12467.9	12636.6	12579.2	13101.6		13.9309	13.9033	13.8	13.7479	13.6321	13.6584	13.5005	13.4109	13.6059	13.6253	13.6188	13.6775
O43164	PJA2	E3 ubiquitin-protein ligase Praja-2	PJA2_HUMAN	TRUE	94.4	0.972865	11.3862	2858.56	2832.56	3537.8	3912.02	3625.44	3983.14	10555.7	11100.6	13169.5	2584.55	2637.13	1929.25		11.4811	11.4679	11.7886	11.9337	11.8239	11.9597	13.3657	13.4383	13.6849	11.3357	11.3648	10.9138
O43166	SIPA1L1	Signal-induced proliferation-associated 1-like protein 1	SI1L1_HUMAN	TRUE	94.4	0.458356	10.5313	737.874	1195.51	NaN	935.688	1307.59	2746.28	2399.43	2788.31	2716.76	1990.63	2053.94	2208.95		9.52723	10.2234	NaN	9.86988	10.3527	11.4233	11.2285	11.4452	11.4077	10.959	11.0042	11.1091
O43169	CYB5B	Cytochrome b5 type B	CYB5B_HUMAN	TRUE	100	0.223517	16.329	108288	94876.1	110765	108209	102620	106916	68010.8	66421	64737	63577.3	56464.9	57400.3		16.7245	16.5338	16.7571	16.7235	16.647	16.7061	16.0535	16.0194	15.9823	15.9562	15.7851	15.8088
O43172	PRPF4	U4/U6 small nuclear ribonucleoprotein Prp4	PRP4_HUMAN	TRUE	100	0.17887	15.7219	68785.4	69219	69669.1	65095.4	62854.3	61441.7	47145.1	47480.4	49801.5	46821.4	46884.7	45864		16.0698	16.0789	16.0882	15.9903	15.9397	15.9069	15.5248	15.535	15.6039	15.5149	15.5168	15.4851
O43181	NDUFS4	NADH dehydrogenase [ubiquinone] iron-sulfur protein 4, mitochondrial	NDUS4_HUMAN	TRUE	100	0.248328	12.5533	6819.54	6841.61	6485.35	4668.66	5420.15	5286.05	4370.97	4568.63	4003.85	6154.86	5588.31	5721.06		12.7355	12.7401	12.663	12.1888	12.4041	12.368	12.0937	12.1575	11.9672	12.5875	12.4482	12.4821
O43189	PHF1	PHD finger protein 1	PHF1_HUMAN	TRUE	100	0.323599	12.5356	8944.73	8113.99	8261.39	6536.5	8574.74	7190.07	7490.74	7501.38	6752.12	4054.9	2857.76	4186.92		13.1268	12.9862	13.0122	12.6743	13.0659	12.8118	12.8709	12.8729	12.7211	11.9855	11.4807	12.0317
O43194	GPR39	G-protein coupled receptor 39	GPR39_HUMAN	TRUE	77.8	0.404689	11.8669	2656.55	2802.52	2240.47	1882.42	NaN	1244.58	6089.37	5937.41	6184.22	5024.03	5277.62	5417.04		11.3753	11.4525	11.1296	10.8784	NaN	10.2814	12.5721	12.5356	12.5944	12.2946	12.3657	12.4033
O43237	DYNC1LI2	Cytoplasmic dynein 1 light intermediate chain 2	DC1L2_HUMAN	TRUE	100	0.057544	15.841	63135.9	63046.4	65680.6	55556.7	56626	56697.2	63799.9	60912.5	61894	57292.7	59290.2	58529.1		15.9462	15.9441	16.0032	15.7617	15.7892	15.791	15.9613	15.8945	15.9175	15.8061	15.8555	15.8369
O43242	PSMD3	26S proteasome non-ATPase regulatory subunit 3	PSMD3_HUMAN	TRUE	100	0.0986348	17.5419	185382	186649	187644	200377	197694	206496	228690	228568	224156	177402	183038	178899		17.5001	17.51	17.5176	17.6124	17.5929	17.6558	17.803	17.8023	17.7741	17.4367	17.4818	17.4488
O43251	RBFOX2	RNA binding protein fox-1 homolog 2	RFOX2_HUMAN	TRUE	100	0.268966	14.5167	18206	16975.5	15963.9	23518.5	24237.7	25753.2	32036.8	32568.9	34266	30386.3	31502.9	31294.1		14.1521	14.0512	13.9625	14.5215	14.565	14.6525	14.9674	14.9912	15.0645	14.8911	14.9432	14.9336
O43252	PAPSS1	Bifunctional 3'-phosphoadenosine 5'-phosphosulfate synthase 1	PAPS1_HUMAN	TRUE	100	0.114294	15.6918	60054.6	60739.2	59885.8	59327.8	58270.5	59379.4	46733	47873.6	46513.4	45205.5	46837.5	46929.9		15.874	15.8903	15.8699	15.8564	15.8305	15.8577	15.5122	15.5469	15.5054	15.4642	15.5154	15.5182
O43264	ZW10	Centromere/kinetochore protein zw10 homolog	ZW10_HUMAN	TRUE	100	0.094411	14.5195	23107.1	24380.7	24573.5	23395.4	25252.7	21815.5	24484	24448.8	24849	27390.6	26644	26809.4		14.496	14.5735	14.5848	14.5139	14.6241	14.4131	14.5796	14.5775	14.6009	14.7414	14.7015	14.7104
O43272	PRODH	Proline dehydrogenase 1, mitochondrial	PROD_HUMAN	TRUE	38.9	0.342788	11.5986	3233.57	2276.82	2666.44	NaN	NaN	NaN	NaN	NaN	NaN	NaN	NaN	NaN		11.6589	11.1528	11.3807	NaN	NaN	NaN	NaN	NaN	NaN	NaN	NaN	NaN
O43278	SPINT1	Kunitz-type protease inhibitor 1	SPIT1_HUMAN	TRUE	100	0.121723	14.1786	17276.6	17380.9	16220.7	15350.2	14898	15528.6	19013.8	19403.6	20036.3	19893.6	19654.8	20087		14.0765	14.0852	13.9855	13.906	13.8628	13.9226	14.2148	14.244	14.2903	14.28	14.2626	14.294
O43290	SART1	U4/U6.U5 tri-snRNP-associated protein 1	SNUT1_HUMAN	TRUE	100	0.117497	14.7481	31435.5	31714.5	32106.1	27085.9	28188.3	26932.4	25070.9	25919.3	24838.1	25431	26113	25463.9		14.9401	14.9529	14.9706	14.7253	14.7828	14.7171	14.6137	14.6617	14.6003	14.6343	14.6725	14.6362
O43291	SPINT2	Kunitz-type protease inhibitor 2	SPIT2_HUMAN	TRUE	100	0.354024	14.7105	20026	20136	20183	18090	18112.9	16891.6	39925.9	39965.8	40822.9	37105.2	36138.7	37331.1		14.2896	14.2975	14.3009	14.1429	14.1447	14.044	15.285	15.2865	15.3171	15.1793	15.1413	15.1881
O43292	GPAA1	Glycosylphosphatidylinositol anchor attachment 1 protein	GPAA1_HUMAN	TRUE	100	0.167127	15.5114	45102.3	48655.4	49400.3	51604.9	55806.8	53761	38772.1	38024.5	41275	39724.7	37061	36642.4		15.4609	15.5703	15.5922	15.6552	15.7682	15.7143	15.2427	15.2146	15.333	15.2777	15.1776	15.1612
O43293	DAPK3	Death-associated protein kinase 3	DAPK3_HUMAN	TRUE	100	0.259713	13.7685	16875.8	18478.8	18340.2	16038	16932.2	18577.1	13209.5	13622.8	13461.3	12482.8	12137.2	11746.2		14.0427	14.1736	14.1627	13.9692	14.0475	14.1812	13.6893	13.7337	13.7165	13.6077	13.5671	13.5199
O43296	ZNF264	Zinc finger protein 264	ZN264_HUMAN	TRUE	77.8	0.277955	12.3784	5093.07	3778.97	5184.73	4120.1	7161.11	4221.57	4872.81	5455.09	8064.75	NaN	4471.96	3470.34		12.3143	11.8838	12.3401	12.0085	12.806	12.0436	12.2505	12.4134	12.9774	NaN	12.1267	11.7609
O43299	AP5Z1	AP-5 complex subunit zeta-1	AP5Z1_HUMAN	TRUE	100	0.681312	11.6111	2632.38	2243.36	3267.63	2687.33	2713.14	2839.76	9279.43	9044.87	8471.1	3742.21	3592.6	3869.15		11.3622	11.1314	11.674	11.392	11.4057	11.4716	13.1798	13.1429	13.0483	11.8697	11.8108	11.9178
O43303	CCP110	Centriolar coiled-coil protein of 110 kDa	CP110_HUMAN	TRUE	88.9	0.565993	7.86066	167.658	104.506	426.144	306.587	549.01	209.518	NaN	NaN	104.571	332.732	104.58	272.057		7.38938	6.70744	8.7352	8.26015	9.10069	7.71093	NaN	NaN	6.70834	8.37822	6.70846	8.08776
O43314	PPIP5K2	Inositol hexakisphosphate and diphosphoinositol-pentakisphosphate kinase 2	VIP2_HUMAN	TRUE	100	0.155075	11.3499	2605.91	3163.54	3069.17	2374.6	2689.42	2437.01	3088.31	3028.67	2854.12	2766.41	2767.16	2829.53		11.3476	11.6273	11.5836	11.2135	11.3931	11.2509	11.5926	11.5645	11.4788	11.4338	11.4342	11.4663
O43318	MAP3K7	Mitogen-activated protein kinase kinase kinase 7	M3K7_HUMAN	TRUE	100	0.0358908	13.094	8892.54	8879.65	8760.73	8931.6	8881.22	9186.73	9070.22	8802.37	9038.42	8545.88	8482.35	7990.61		13.1184	13.1163	13.0968	13.1247	13.1165	13.1653	13.1469	13.1037	13.1419	13.061	13.0502	12.9641
O43324	EEF1E1	Eukaryotic translation elongation factor 1 epsilon-1	MCA3_HUMAN	TRUE	100	0.0834507	15.907	61253.1	59146.9	62139.4	61149.6	66922.9	68316.9	59994.8	63171.8	61424.3	68507.3	69708.6	68552.2		15.9025	15.852	15.9232	15.9001	16.0302	16.06	15.8725	15.947	15.9065	16.064	16.089	16.0649
O43353	RIPK2	Receptor-interacting serine/threonine-protein kinase 2	RIPK2_HUMAN	TRUE	100	0.28619	12.0036	4484.34	4612.49	4056.03	4347.75	4687.15	3081.08	4564.32	5814.45	5610.21	5375.29	5750.23	5229.65		12.1307	12.1713	11.9859	12.0861	12.1945	11.5892	12.1562	12.5054	12.4538	12.3921	12.4894	12.3525
O43379	WDR62	WD repeat-containing protein 62	WDR62_HUMAN	TRUE	100	0.176323	13.7435	12676	13059.1	12105.3	11042.4	13073.2	13013.2	15242.4	14388.5	15256.6	19147.4	18373.9	17864.1		13.6298	13.6728	13.5633	13.4308	13.6743	13.6677	13.8958	13.8126	13.8971	14.2249	14.1654	14.1248
O43390	HNRNPR	Heterogeneous nuclear ribonucleoprotein R	HNRPR_HUMAN	TRUE	100	0.0807943	17.9113	244117	251641	245498	245542	240381	248178	258393	266800	270412	273736	273697	265194		17.8972	17.941	17.9054	17.9056	17.875	17.921	17.9792	18.0254	18.0448	18.0624	18.0622	18.0167
O43395	PRPF3	U4/U6 small nuclear ribonucleoprotein Prp3	PRPF3_HUMAN	TRUE	100	0.167288	14.3971	26023.8	25756.6	25772.6	24213	24110.6	24019.3	20176.1	19632.9	20758.2	20917.7	21618.3	21100.1		14.6675	14.6527	14.6536	14.5635	14.5574	14.5519	14.3004	14.261	14.3414	14.3524	14.4	14.365
O43396	TXNL1	Thioredoxin-like protein 1	TXNL1_HUMAN	TRUE	100	0.0992907	17.0288	126355	123651	130011	116188	119893	112890	157432	152278	156063	140790	135210	137750		16.9471	16.9159	16.9883	16.8261	16.8714	16.7846	17.2644	17.2163	17.2518	17.1032	17.0448	17.0717
O43399	TPD52L2	Tumor protein D54	TPD54_HUMAN	TRUE	100	0.189821	15.7693	49885.2	49025.2	48866.5	45122.8	46921.7	46095.1	75329.1	72679.3	72299.6	65989.9	62379.5	65498.7		15.6063	15.5812	15.5766	15.4616	15.518	15.4923	16.2009	16.1493	16.1417	16.01	15.9288	15.9992
O43402	EMC8	ER membrane protein complex subunit 8	EMC8_HUMAN	TRUE	100	0.0532951	12.7523	7222.19	7122.78	6752.97	7677.15	7221.1	6859.63	6844.33	6778.2	6925.95	7206.28	6766.9	6367.37		12.8182	12.7982	12.7213	12.9064	12.818	12.7439	12.7407	12.7267	12.7578	12.815	12.7243	12.6365
O43422	THAP12	52 kDa repressor of the inhibitor of the protein kinase	P52K_HUMAN	TRUE	100	0.172062	11.7057	3241.4	4036.68	3151.73	3635.49	2987.47	3383.82	3839.25	2881.92	2570.19	3955.06	3804.14	3313.71		11.6624	11.979	11.6219	11.8279	11.5447	11.7244	11.9066	11.4928	11.3277	11.9495	11.8934	11.6942
O43426	SYNJ1	Synaptojanin-1	SYNJ1_HUMAN	TRUE	100	0.201262	12.29	4967.56	5855.26	6413.29	5049.32	5005.64	5151.01	4094.52	4978.44	4568.38	3206.14	3739.27	6756.69		12.2783	12.5155	12.6468	12.3019	12.2893	12.3306	11.9995	12.2815	12.1575	11.6466	11.8685	12.7221
O43427	FIBP	Acidic fibroblast growth factor intracellular-binding protein	FIBP_HUMAN	TRUE	100	0.311231	12.2675	4657.67	5983.58	6217.38	6212.29	5228.24	5498.5	6888.96	6038.41	5999.72	6920.53	7571.08	7121.49		12.1854	12.5468	12.6021	12.6009	12.3521	12.4248	12.7501	12.56	12.5507	12.7567	12.8863	12.798
O43432	EIF4G3	Eukaryotic translation initiation factor 4 gamma 3	IF4G3_HUMAN	TRUE	100	0.14866	15.6952	53496.4	50635.9	50257.2	51968.5	52117.6	49744.6	58128.4	56781.2	58005	66706.8	68370.7	69179.2		15.7072	15.6279	15.617	15.6653	15.6695	15.6023	15.827	15.7931	15.8239	16.0255	16.0611	16.0781
O43447	PPIH	Peptidyl-prolyl cis-trans isomerase H	PPIH_HUMAN	TRUE	100	0.052905	13.5262	10330.5	10800.6	11914.6	11572.2	12410.2	11690.9	12162.6	12193.3	11945.2	12762.6	12094.5	11594.6		13.3346	13.3988	13.5404	13.4984	13.5992	13.5131	13.5702	13.5738	13.5441	13.6396	13.5621	13.5012
O43464	HTRA2	Serine protease HTRA2, mitochondrial	HTRA2_HUMAN	TRUE	100	0.309729	13.609	20570.2	21003.5	20299.5	14331.8	15051.6	14796.7	10815.9	11108.5	10774.6	8268.96	8561.84	8661.89		14.3283	14.3583	14.3092	13.8069	13.8776	13.853	13.4009	13.4394	13.3953	13.0135	13.0637	13.0805
O43474	KLF4	Krueppel-like factor 4	KLF4_HUMAN	TRUE	100	0.392346	11.6719	3551.38	3573.9	3225.26	2187.27	2508.56	2062.14	3439.86	3791.3	3143.6	6224.63	6177.42	5768.27		11.7942	11.8033	11.6552	11.0949	11.2926	11.0099	11.7481	11.8885	11.6182	12.6038	12.5928	12.4939
O43488	AKR7A2	Aflatoxin B1 aldehyde reductase member 2	ARK72_HUMAN	TRUE	100	0.140152	15.3369	45652.2	45331.9	45662	37974.2	37819.2	37336.3	37100.9	39861.4	37644.3	33178.8	34309.6	32822.8		15.4784	15.4682	15.4787	15.2127	15.2068	15.1883	15.1792	15.2827	15.2001	15.018	15.0663	15.0024
O43491	EPB41L2	Band 4.1-like protein 2	E41L2_HUMAN	TRUE	100	0.178212	15.5566	60470.3	60067	58593.6	44796	43836	42529.8	35330.9	35376.5	36423.3	43937.7	44842.7	43233.9		15.8839	15.8743	15.8385	15.4511	15.4198	15.3762	15.1086	15.1105	15.1526	15.4232	15.4526	15.3999
O43493	TGOLN2	Trans-Golgi network integral membrane protein 2	TGON2_HUMAN	TRUE	100	0.308614	10.905	2412.18	2924.63	2378.15	1300.11	1441.72	1308.55	1478.58	1997.77	2384.7	2670.21	2800.02	2951.99		11.2361	11.514	11.2156	10.3444	10.4936	10.3538	10.53	10.9642	11.2196	11.3827	11.4512	11.5275
O43502	RAD51C	DNA repair protein RAD51 homolog 3	RA51C_HUMAN	TRUE	100	0.348548	12.5998	8178.81	7454.63	9066.92	6284.03	5459.38	7309.74	4010.85	2632.23	2941.67	6612.65	5660.7	6505.7		12.9977	12.8639	13.1464	12.6175	12.4145	12.8356	11.9697	11.3621	11.5224	12.691	12.4668	12.6675
O43504	LAMTOR5	Ragulator complex protein LAMTOR5	LTOR5_HUMAN	TRUE	100	0.21742	15.278	30264.6	33662.3	33072.9	37869.9	40957.8	42580	60748.1	57665	54315	40046.2	38705.1	41315.6		14.8853	15.0388	15.0134	15.2088	15.3218	15.3779	15.8906	15.8154	15.7291	15.2894	15.2402	15.3344
O43505	B4GAT1	Beta-1,4-glucuronyltransferase 1	B4GA1_HUMAN	TRUE	100	0.235424	12.5701	6775.17	8510.07	4474.36	5452.52	5662.7	4200.48	6315.57	6274.44	5779.11	9201.99	7262.96	8846.41		12.726	13.055	12.1275	12.4127	12.4673	12.0363	12.6247	12.6153	12.4966	13.1677	12.8263	13.1109
O43513	MED7	Mediator of RNA polymerase II transcription subunit 7	MED7_HUMAN	TRUE	88.9	0.290779	12.2091	7605.08	7113.78	3720.96	3504.87	5191.77	4095.83	NaN	4565.24	NaN	4623.91	3388.82	3578.32		12.8927	12.7964	11.8615	11.7751	12.342	11.9999	NaN	12.1565	NaN	12.1749	11.7266	11.8051
O43521	BCL2L11	Bcl-2-like protein 11	B2L11_HUMAN	TRUE	94.4	0.408877	10.3242	894.087	1425.28	1272.19	1699.22	2209.36	1978.29	1513.76	1205.67	1311.26	791.757	NaN	611.021		9.80427	10.477	10.3131	10.7307	11.1094	10.95	10.5639	10.2356	10.3567	9.62891	NaN	9.25508
O43524	FOXO3	Forkhead box protein O3	FOXO3_HUMAN	TRUE	100	0.209018	12.7188	7057.98	6339.1	6237.55	6258.11	6734.54	6278.34	9369.76	9452.98	9606.97	5669.46	5040.48	6434.57		12.785	12.6301	12.6068	12.6115	12.7174	12.6162	13.1938	13.2066	13.2299	12.469	12.2993	12.6516
O43542	XRCC3	DNA repair protein XRCC3	XRCC3_HUMAN	TRUE	94.4	0.325521	10.5306	1843.85	1082.13	1900.66	1108.03	955.165	1449.05	1036.28	NaN	1531.27	1544.58	1291.06	1692.64		10.8485	10.0797	10.8923	10.1138	9.89961	10.5009	10.0172	NaN	10.5805	10.593	10.3343	10.7251
O43572	AKAP10	A-kinase anchor protein 10, mitochondrial	AKA10_HUMAN	TRUE	100	0.216364	12.2113	4422.42	4029.94	4590.41	3097.49	3943.64	4377.24	6753.9	6553.48	6510.13	5835.18	5524.89	4935.51		12.1106	11.9765	12.1644	11.5969	11.9453	12.0958	12.7215	12.678	12.6685	12.5106	12.4317	12.269
O43583	DENR	Density-regulated protein	DENR_HUMAN	TRUE	100	0.10905	14.9761	33180.3	34326.4	32534.6	27791.5	25890.2	25130	32446.4	32480.6	34935.5	34418	29935.1	37672		15.018	15.067	14.9897	14.7624	14.6601	14.6171	14.9858	14.9873	15.0924	15.0709	14.8695	15.2012
O43592	XPOT	Exportin-T	XPOT_HUMAN	TRUE	100	0.144975	14.1826	15247.7	15222	14678.6	18008.9	18698.9	18032.8	22724.2	24463.1	23655.7	18447.4	19855	19458.1		13.8963	13.8939	13.8414	14.1364	14.1907	14.1383	14.4719	14.5783	14.5299	14.1711	14.2772	14.2481
O43598	DNPH1	2'-deoxynucleoside 5'-phosphate N-hydrolase 1	DNPH1_HUMAN	TRUE	100	0.102584	15.2997	34988.7	34743.5	37529.9	39304.8	41196.2	37461.9	43108.5	44437.9	45658.3	40451.2	41080.1	39415.2		15.0946	15.0845	15.1958	15.2624	15.3302	15.1931	15.3957	15.4395	15.4786	15.3039	15.3262	15.2665
O43615	TIMM44	Mitochondrial import inner membrane translocase subunit TIM44	TIM44_HUMAN	TRUE	100	0.0801315	14.8453	27875.2	27633.3	27159.5	31779	32928	31783.2	31135.9	29449.4	30999.5	26978.2	25136.5	25855.3		14.7667	14.7541	14.7292	14.9558	15.007	14.956	14.9263	14.8459	14.92	14.7195	14.6175	14.6582
O43617	TRAPPC3	Trafficking protein particle complex subunit 3	TPPC3_HUMAN	TRUE	100	0.17016	15.5424	59661.6	60259.4	60399.5	50789.7	54103.6	51300.5	46489.1	50863.6	46659.1	50643.6	49509	47878.5		15.8645	15.8789	15.8822	15.6322	15.7234	15.6467	15.5046	15.6343	15.5099	15.6281	15.5954	15.5471
O43633	CHMP2A	Charged multivesicular body protein 2a	CHM2A_HUMAN	TRUE	100	0.260539	14.5708	31535.5	30510.4	30889.3	26880	27450.6	28486.2	25450.1	23290	24767.7	18795.9	17648	17878.7		14.9447	14.897	14.9148	14.7142	14.7445	14.798	14.6354	14.5074	14.5962	14.1981	14.1072	14.126
O43639	NCK2	Cytoplasmic protein NCK2	NCK2_HUMAN	TRUE	100	0.184319	14.9032	33199.5	33965.4	35140.5	28589.4	30733.9	26358.3	26446.6	27439.2	30703.3	35231.6	31903.3	34633.5		15.0189	15.0518	15.1008	14.8032	14.9075	14.686	14.6908	14.744	14.9061	15.1046	14.9614	15.0799
O43657	TSPAN6	Tetraspanin-6	TSN6_HUMAN	TRUE	94.4	0.712905	10.641	1102.48	482.478	1122	719.651	1089.98	670.788	2343.68	2600.15	1060.68	4024.52	4370.36	4375.73		10.1065	8.91432	10.1319	9.49115	10.0901	9.38971	11.1946	11.3444	10.0508	11.9746	12.0935	12.0953
O43660	PLRG1	Pleiotropic regulator 1	PLRG1_HUMAN	TRUE	100	0.065564	14.9729	34938.1	34933.1	33242.1	33568.1	33906.7	33326.2	33078	31969.8	31355.5	32054	32733.4	32396.6		15.0925	15.0923	15.0207	15.0348	15.0493	15.0244	15.0136	14.9644	14.9364	14.9682	14.9985	14.9836
O43663	PRC1	Protein regulator of cytokinesis 1	PRC1_HUMAN	TRUE	100	0.38185	14.2738	13588	13385	14278.3	15807.5	14984.5	13304.4	15755.8	12094.3	12328.4	24493.1	25320.6	26207.4		13.73	13.7083	13.8015	13.9483	13.8712	13.6996	13.9436	13.562	13.5897	14.5801	14.628	14.6777
O43665	RGS10	Regulator of G-protein signaling 10	RGS10_HUMAN	TRUE	100	0.219975	13.4991	14019.8	13990.1	13714.3	10828.9	10838.6	10816.8	8572.33	8629.6	9063.09	10909.9	11667.9	11120.3		13.7752	13.7721	13.7434	13.4026	13.4039	13.401	13.0655	13.0751	13.1458	13.4133	13.5103	13.4409
O43670	ZNF207	BUB3-interacting and GLEBS motif-containing protein ZNF207	ZN207_HUMAN	TRUE	100	0.137215	15.0837	28038.5	28805.1	33328.9	31614.5	36794.9	35009.8	41595.4	39727	42776.7	37303.2	40413.4	38965.4		14.7751	14.814	15.0245	14.9483	15.1672	15.0955	15.3441	15.2778	15.3845	15.187	15.3025	15.2499
O43674	NDUFB5	NADH dehydrogenase [ubiquinone] 1 beta subcomplex subunit 5, mitochondrial	NDUB5_HUMAN	TRUE	100	0.177736	14.1072	19635.2	19498.2	19208.5	19431.4	18525.3	18214.1	15255.6	15823.4	12535.2	15433.3	14288.3	14216.1		14.2612	14.2511	14.2295	14.2461	14.1772	14.1528	13.8971	13.9498	13.6137	13.9138	13.8026	13.7952
O43676	NDUFB3	NADH dehydrogenase [ubiquinone] 1 beta subcomplex subunit 3	NDUB3_HUMAN	TRUE	100	0.098965	13.951	16133.9	16131.4	16021.4	17202.3	18966.6	16804	13657.2	14297.3	12633.9	14903.2	15098.6	14241		13.9778	13.9776	13.9677	14.0703	14.2112	14.0365	13.7374	13.8035	13.625	13.8633	13.8821	13.7978
O43678	NDUFA2	NADH dehydrogenase [ubiquinone] 1 alpha subcomplex subunit 2	NDUA2_HUMAN	TRUE	100	0.231546	14.6669	29447.6	28915.2	27965.4	20824.2	24060	20332.1	19999	18311.7	20734.2	22817.4	21222.8	22473.3		14.8459	14.8195	14.7714	14.346	14.5543	14.3115	14.2876	14.1605	14.3397	14.4778	14.3733	14.4559
O43679;Q86U70	LDB2;LDB1	LIM domain-binding protein 2;LIM domain-binding protein 1	LDB2_HUMAN;LDB1_HUMAN	TRUE	94.4	0.271146	13.1725	10243.2	12482.7	12470.2	6559.98	6824.09	11208.4	6007.13	8132.94	NaN	8910.94	9205.15	8847.93		13.3224	13.6076	13.6062	12.6795	12.7364	13.4523	12.5525	12.9896	NaN	13.1214	13.1682	13.1111
O43681	GET3	ATPase GET3	GET3_HUMAN	TRUE	100	0.0572393	15.5538	50919.5	50156.3	52238	52681.2	50307.5	50680.3	46260.3	42908.6	44526.8	46913.3	46538.3	46809.1		15.6359	15.6141	15.6728	15.685	15.6185	15.6291	15.4975	15.389	15.4424	15.5177	15.5061	15.5145
O43683	BUB1	Mitotic checkpoint serine/threonine-protein kinase BUB1	BUB1_HUMAN	TRUE	100	0.213715	14.3678	24930.5	23282.4	22808.4	25355.5	27389.9	26807.5	14835.1	13734.9	14259.1	18968.2	20346.2	19497		14.6056	14.507	14.4773	14.63	14.7414	14.7104	13.8567	13.7456	13.7996	14.2113	14.3125	14.251
O43684	BUB3	Mitotic checkpoint protein BUB3	BUB3_HUMAN	TRUE	100	0.0663026	17.3345	168386	168208	167170	170426	169250	165644	172437	174438	172686	159483	161737	163846		17.3614	17.3599	17.351	17.3788	17.3688	17.3377	17.3957	17.4124	17.3978	17.283	17.3033	17.322
O43688	PLPP2	Phospholipid phosphatase 2	PLPP2_HUMAN	TRUE	100	0.314518	11.9727	3074.09	2511.59	3035.78	3835.01	3964.57	4302.79	5518.49	5362.56	3598	5658.89	6407.25	7154.32		11.5859	11.2944	11.5679	11.905	11.9529	12.0711	12.4301	12.3887	11.813	12.4663	12.6455	12.8046
O43707	ACTN4	Alpha-actinin-4	ACTN4_HUMAN	TRUE	100	0.0630203	19.8596	1.05474e+06	1.07446e+06	1.02268e+06	967651	932411	932991	903984	883814	897806	894087	888940	880548		20.0085	20.0352	19.9639	19.8841	19.8306	19.8315	19.7859	19.7534	19.776	19.7701	19.7617	19.748
O43708	GSTZ1	Maleylacetoacetate isomerase	MAAI_HUMAN	TRUE	100	0.209951	12.8483	6637.4	5659.25	5888.69	7408.75	5719.28	5907.05	7217.98	7745.5	7712.68	6673.53	6161.64	6420.67		12.6964	12.4664	12.5237	12.855	12.4816	12.5282	12.8174	12.9191	12.913	12.7042	12.5891	12.6485
O43709	BUD23	Probable 18S rRNA (guanine-N(7))-methyltransferase	BUD23_HUMAN	TRUE	100	0.19117	14.8431	29322.8	30962.3	29343.7	38329.2	35086.3	36003.4	26434.4	25700.8	27876.8	24025.8	24506.1	24648.2		14.8397	14.9182	14.8408	15.2262	15.0986	15.1358	14.6901	14.6495	14.7668	14.5523	14.5809	14.5892
O43715	TRIAP1	TP53-regulated inhibitor of apoptosis 1	TRIA1_HUMAN	TRUE	100	0.482939	11.63	3929.37	3653.59	3599.74	2555.56	2856.06	2394.25	5212.7	5679.18	5739.81	6258.3	5810.3	5917.84		11.9401	11.8351	11.8137	11.3194	11.4798	11.2254	12.3478	12.4715	12.4868	12.6116	12.5044	12.5309
O43716	GATC	Glutamyl-tRNA(Gln) amidotransferase subunit C, mitochondrial	GATC_HUMAN	TRUE	100	0.137857	14.1421	19580.5	21381.7	22675.4	15358.9	16219.2	17034.7	15217.2	15943.6	16614.4	18825.6	20020.3	20085.2		14.2571	14.3841	14.4688	13.9068	13.9854	14.0562	13.8934	13.9607	14.0202	14.2004	14.2892	14.2938
O43719	HTATSF1	HIV Tat-specific factor 1	HTSF1_HUMAN	TRUE	100	0.175729	14.2938	22286	20972.9	22688.4	20815.2	20708.9	18985.3	18148.3	17369	16404.1	17007.7	16882.8	17685.9		14.4439	14.3562	14.4697	14.3453	14.338	14.2126	14.1476	14.0842	14.0018	14.0539	14.0433	14.1103
O43731	KDELR3	ER lumen protein-retaining receptor 3	ERD23_HUMAN	TRUE	100	0.19308	11.2754	2221.18	2612.37	2512.16	1819.68	1745.19	2535.05	2333.63	3235.27	2670.46	2086.73	2131.05	2124.85		11.1171	11.3511	11.2947	10.8295	10.7692	11.3078	11.1884	11.6597	11.3829	11.027	11.0573	11.0531
O43734	TRAF3IP2	E3 ubiquitin ligase TRAF3IP2	CIKS_HUMAN	FALSE	33.3	0.168859	11.0445	NaN	NaN	NaN	NaN	NaN	NaN	2034.05	1795.59	NaN	2679.38	2368.5	2220.07		NaN	NaN	NaN	NaN	NaN	NaN	10.9901	10.8102	NaN	11.3877	11.2098	11.1164
O43747	AP1G1	AP-1 complex subunit gamma-1	AP1G1_HUMAN	TRUE	100	0.124187	15.008	33125.1	34509.5	34335.8	32751.3	32015.4	31747	39381.8	38405.2	38316.5	35745.3	36312	35845.6		15.0156	15.0747	15.0674	14.9993	14.9665	14.9543	15.2652	15.229	15.2257	15.1255	15.1482	15.1295
O43752	STX6	Syntaxin-6	STX6_HUMAN	TRUE	100	0.225969	14.3351	21560.7	21369.1	21843.7	22832.4	22496	22552.6	19561.1	18238.9	19083.2	12559.2	11782	13153.6		14.3961	14.3832	14.4149	14.4788	14.4574	14.461	14.2557	14.1547	14.22	13.6165	13.5243	13.6832
O43760	SYNGR2	Synaptogyrin-2	SNG2_HUMAN	TRUE	100	0.220508	13.4679	10254.3	11143	11346.3	10697.5	11303	12431.1	14659.3	15276.2	13564.3	14146.6	14007.8	14196		13.3239	13.4438	13.4699	13.385	13.4644	13.6017	13.8395	13.899	13.7275	13.7882	13.7739	13.7932
O43765	SGTA	Small glutamine-rich tetratricopeptide repeat-containing protein alpha	SGTA_HUMAN	TRUE	100	0.101717	16.2462	90488.4	87557.6	88202.8	77099.3	82179.3	78421.3	66266.6	67507.6	65231	73901.8	72548.7	74146.7		16.4654	16.4179	16.4285	16.2344	16.3265	16.259	16.016	16.0428	15.9933	16.1733	16.1467	16.1781
O43768	ENSA	Alpha-endosulfine	ENSA_HUMAN	TRUE	100	0.199736	14.1957	19642.8	19466	19017.3	15758.3	13870.5	14637.8	24478.1	24337.4	23285.2	21642.3	22272.1	19992.9		14.2617	14.2487	14.215	13.9438	13.7597	13.8374	14.5792	14.5709	14.5071	14.4016	14.443	14.2872
O43772	SLC25A20	Mitochondrial carnitine/acylcarnitine carrier protein	MCAT_HUMAN	TRUE	100	0.185352	12.7951	9063.24	9039.9	7742.64	6979.64	7940.33	6420.08	5804.97	5100.46	4468.36	8143.16	6721.77	6321.82		13.1458	13.1421	12.9186	12.7689	12.955	12.6484	12.5031	12.3164	12.1255	12.9914	12.7146	12.6261
O43776	NARS1	Asparagine--tRNA ligase, cytoplasmic	SYNC_HUMAN	TRUE	100	0.0717881	15.5935	49676.1	48612.9	49170.3	48242.1	48341.2	47415	54905.3	57605.3	55297.2	51873.3	51385.4	51395.3		15.6003	15.5691	15.5855	15.558	15.561	15.5331	15.7447	15.8139	15.7549	15.6627	15.6491	15.6493
O43795	MYO1B	Unconventional myosin-Ib	MYO1B_HUMAN	TRUE	100	0.176433	14.8449	30779.7	31007.4	31754.4	23621.1	23886.9	22705.1	31757.1	30872.4	30964.6	38710.5	39669.4	39260.6		14.9097	14.9203	14.9547	14.5278	14.5439	14.4707	14.9548	14.914	14.9183	15.2404	15.2757	15.2608
O43805	SSNA1	Microtubule nucleation factor SSNA1	SSNA1_HUMAN	TRUE	100	0.355663	12.146	7255.93	8131.94	7101.65	4373.67	5439.92	5130.03	4897.96	6001.37	5672.8	5976.22	5017.41	4776.07		12.8249	12.9894	12.7939	12.0946	12.4094	12.3248	12.258	12.5511	12.4698	12.545	12.2927	12.2216
O43808	SLC25A17	Peroxisomal membrane protein PMP34	PM34_HUMAN	FALSE	72.2	0.277115	11.5836	NaN	NaN	1983.65	2561.87	3677.72	3501.78	3058.23	3011.49	4488.78	3173.92	2447.33	1582.61		NaN	NaN	10.9539	11.323	11.8446	11.7739	11.5785	11.5563	12.1321	11.6321	11.257	10.6281
O43809	NUDT21	Cleavage and polyadenylation specificity factor subunit 5	CPSF5_HUMAN	TRUE	100	0.0683662	16.5058	88167.4	88739.5	86354.3	104307	99552.6	96073.2	91605.4	86182.4	84110.8	99153.6	96658.7	102826		16.428	16.4373	16.398	16.6705	16.6032	16.5518	16.4831	16.3951	16.36	16.5974	16.5606	16.6499
O43813	LANCL1	Glutathione S-transferase LANCL1	LANC1_HUMAN	TRUE	100	0.0786431	15.1815	36222.8	36872.4	34379.9	35345.3	34579.7	33698.4	39444.8	38706.2	39360.7	36405.1	36092.3	37523.6		15.1446	15.1703	15.0693	15.1092	15.0776	15.0404	15.2675	15.2403	15.2645	15.1519	15.1394	15.1955
O43815	STRN	Striatin	STRN_HUMAN	TRUE	100	0.0761422	14.4666	23552.8	24143.8	23550.7	22084.9	22787	22188.9	24543.6	24145.5	24382.1	23048.9	23239.2	23176.1		14.5236	14.5594	14.5235	14.4308	14.4759	14.4375	14.5831	14.5595	14.5735	14.4924	14.5043	14.5003
O43818	RRP9	U3 small nucleolar RNA-interacting protein 2	U3IP2_HUMAN	TRUE	100	0.250049	15.4082	42676	42606.6	43602.8	50780.3	48977.5	51850.8	32410.7	34170.9	33720.7	33709.4	30667.8	33110		15.3811	15.3788	15.4121	15.632	15.5798	15.6621	14.9842	15.0605	15.0413	15.0409	14.9044	15.015
O43819	SCO2	Protein SCO2 homolog, mitochondrial	SCO2_HUMAN	TRUE	100	0.316384	14.0258	18574.1	20170.5	20333.5	14690.7	16301.4	16127.8	11968.2	10635.3	12905.8	15281.2	16610.3	15071.7		14.181	14.3	14.3116	13.8426	13.9927	13.9773	13.5469	13.3766	13.6557	13.8995	14.0198	13.8796
O43823	AKAP8	A-kinase anchor protein 8	AKAP8_HUMAN	TRUE	100	0.208381	12.8955	7427.09	6933.11	6845.42	6041.31	6266.88	5557.11	8697.66	7886.87	8664.55	9544.39	9626.19	10169.6		12.8586	12.7593	12.7409	12.5606	12.6135	12.4401	13.0864	12.9452	13.0809	13.2204	13.2327	13.312
O43824	GTPBP6	Putative GTP-binding protein 6	GTPB6_HUMAN	TRUE	100	0.0694244	14.6243	22307.4	24344.4	25491.3	23659	26050.2	25774.6	26965.3	27560.2	27253.9	27046	25721.3	28307.2		14.4452	14.5713	14.6377	14.5301	14.669	14.6537	14.7188	14.7503	14.7342	14.7231	14.6507	14.7889
O43837	IDH3B	Isocitrate dehydrogenase [NAD] subunit beta, mitochondrial	IDH3B_HUMAN	TRUE	100	0.183996	15.5953	49816.4	51765.5	51233.3	50543.7	50853.2	53372.8	41579.5	42889.7	44174.4	38166.8	38653.2	38071.5		15.6043	15.6597	15.6448	15.6252	15.6341	15.7038	15.3436	15.3883	15.4309	15.22	15.2383	15.2164
O43847	NRDC	Nardilysin	NRDC_HUMAN	TRUE	100	0.076012	15.2776	44497.4	43943.2	44917.7	40751.7	42860.4	41745.3	38519	38077.8	39554.6	37743.1	38411.3	38505.9		15.4414	15.4234	15.455	15.3146	15.3874	15.3493	15.2333	15.2167	15.2716	15.2039	15.2292	15.2328
O43852	CALU	Calumenin	CALU_HUMAN	TRUE	100	0.176417	16.71	140907	140631	139369	124208	121404	120152	87967.3	90868.7	89763.8	93200.1	90077.5	87214.6		17.1044	17.1016	17.0886	16.9224	16.8895	16.8745	16.4247	16.4715	16.4538	16.508	16.4589	16.4123
O43861	ATP9B	Probable phospholipid-transporting ATPase IIB	ATP9B_HUMAN	TRUE	88.9	0.150527	11.3436	NaN	3210.25	2649.86	2198.8	2403.6	2044.35	3122.59	2458.99	2537.8	3227.12	3062.89	3078.98		NaN	11.6485	11.3717	11.1025	11.231	10.9974	11.6085	11.2639	11.3094	11.656	11.5807	11.5882
O43865	AHCYL1	S-adenosylhomocysteine hydrolase-like protein 1	SAHH2_HUMAN	TRUE	100	0.200335	16.1806	99254.2	97719.2	97372.6	75980.8	76725.7	75231.3	70314.2	69649.1	71498.4	47314.4	50025.2	49991.9		16.5988	16.5764	16.5712	16.2133	16.2274	16.199	16.1015	16.0878	16.1256	15.53	15.6104	15.6094
O43896	KIF1C	Kinesin-like protein KIF1C	KIF1C_HUMAN	TRUE	100	0.155225	13.4905	9445.73	9994	10690.6	10574.6	10482.8	9824.62	10914.1	12189.7	12625.7	14725.2	14442.1	14358.1		13.2054	13.2868	13.3841	13.3683	13.3557	13.2622	13.4139	13.5734	13.6241	13.846	13.818	13.8096
O43909	EXTL3	Exostosin-like 3	EXTL3_HUMAN	TRUE	100	0.313979	11.4749	3456.81	3662.55	4495.05	4558.38	4359.26	4015.19	2569.87	2681.02	2910.9	2218.47	2096.24	2161.25		11.7552	11.8386	12.1341	12.1543	12.0899	11.9713	11.3275	11.3886	11.5072	11.1153	11.0336	11.0777
O43913	ORC5	Origin recognition complex subunit 5	ORC5_HUMAN	TRUE	100	0.133936	13.2851	10426.9	10981.5	12015.7	11032.1	11708.4	11818.2	10182.8	9792.95	10813.4	9688.51	10419	10476.6		13.348	13.4228	13.5526	13.4294	13.5153	13.5287	13.3138	13.2575	13.4005	13.2421	13.3469	13.3549
O43920	NDUFS5	NADH dehydrogenase [ubiquinone] iron-sulfur protein 5	NDUS5_HUMAN	TRUE	100	0.0832703	14.2632	20150.9	18053.2	18322.5	21278.4	18687.9	19178.4	18460.7	21488.2	21221.3	19572	18562.6	20335.6		14.2986	14.14	14.1613	14.3771	14.1898	14.2272	14.1722	14.3913	14.3732	14.2565	14.1801	14.3117
O43924	PDE6D	Retinal rod rhodopsin-sensitive cGMP 3',5'-cyclic phosphodiesterase subunit delta	PDE6D_HUMAN	TRUE	100	0.324684	14.7392	41655.5	42663.1	40887	38921.2	39030.4	37717	25935.3	26733.2	26593.1	16322.5	13918	14568.6		15.3462	15.3807	15.3194	15.2483	15.2523	15.2029	14.6626	14.7063	14.6988	13.9946	13.7647	13.8306
O43929	ORC4	Origin recognition complex subunit 4	ORC4_HUMAN	TRUE	100	0.12845	13.8871	14797.4	17296	15601.3	18224.3	18027.5	18705.8	15973.6	15196.9	14465	13826.8	14006.5	14357.3		13.8531	14.0782	13.9294	14.1536	14.1379	14.1912	13.9634	13.8915	13.8203	13.7552	13.7738	13.8095
O43933	PEX1	Peroxisomal ATPase PEX1	PEX1_HUMAN	TRUE	100	0.192331	12.2646	6243.91	5372.8	6267.49	4880.19	5161.81	5393.32	4658.12	4569.46	4529.32	4507.96	3808.9	4229.03		12.6082	12.3915	12.6137	12.2527	12.3337	12.397	12.1855	12.1578	12.1451	12.1383	11.8952	12.0461
O60216	RAD21	Double-strand-break repair protein rad21 homolog	RAD21_HUMAN	TRUE	100	0.163175	14.835	22617.4	21365	23852.1	24666	23705.8	24216.4	34266.4	34361.9	33458.5	34216.3	33300.8	34844.5		14.4651	14.383	14.5418	14.5902	14.533	14.5637	15.0645	15.0685	15.0301	15.0624	15.0233	15.0886
O60220	TIMM8A	Mitochondrial import inner membrane translocase subunit Tim8 A	TIM8A_HUMAN	TRUE	100	0.101857	15.0872	38913.3	37439.1	36378.5	33612	34464.7	35412.7	28658.8	31003.9	28283.7	31889.7	31874.2	33898.8		15.248	15.1923	15.1508	15.0367	15.0728	15.112	14.8067	14.9202	14.7877	14.9608	14.9601	15.0489
O60229	KALRN	Kalirin	KALRN_HUMAN	TRUE	100	0.254163	12.4221	6069.78	5556.7	5452.71	4333.1	4732.29	5502.99	5184.25	4857.71	4488.27	8499.57	8534.42	8263.54		12.5674	12.44	12.4128	12.0812	12.2083	12.426	12.3399	12.2461	12.1319	13.0532	13.0591	13.0125
O60231	DHX16	Pre-mRNA-splicing factor ATP-dependent RNA helicase DHX16	DHX16_HUMAN	TRUE	100	0.224637	15.37	54401	54139.8	55770.3	47770.4	47498.1	47875.2	37548.9	38345.1	37309.2	36550.3	35710.5	35323		15.7313	15.7244	15.7672	15.5438	15.5356	15.547	15.1965	15.2268	15.1872	15.1576	15.1241	15.1083
O60232	ZNRD2	Protein ZNRD2	ZNRD2_HUMAN	TRUE	100	0.254228	13.8168	21520	23010.6	21810.4	16281.1	16472.7	16371.5	13877.1	13755.2	13188.6	11811.3	11895.8	11986.4		14.3934	14.49	14.4127	13.9909	14.0078	13.9989	13.7604	13.7477	13.687	13.5279	13.5382	13.5491
O60243	HS6ST1	Heparan-sulfate 6-O-sulfotransferase 1	H6ST1_HUMAN	FALSE	16.7	0.168681	10.5742	NaN	NaN	NaN	NaN	NaN	NaN	NaN	NaN	NaN	NaN	NaN	NaN		NaN	NaN	NaN	NaN	NaN	NaN	NaN	NaN	NaN	NaN	NaN	NaN
O60244	MED14	Mediator of RNA polymerase II transcription subunit 14	MED14_HUMAN	TRUE	100	0.0583866	13.6638	11898.3	12599.2	12614.1	12261.5	13479	14157.3	13908.7	13479.5	13015.8	13763.6	13252.9	11765.4		13.5385	13.621	13.6227	13.5818	13.7184	13.7893	13.7637	13.7185	13.668	13.7486	13.694	13.5223
O60256	PRPSAP2	Phosphoribosyl pyrophosphate synthase-associated protein 2	KPRB_HUMAN	TRUE	100	0.0848742	15.3459	40257.2	41174.4	41450.2	36917.6	34391.1	36210.2	40398.3	42591.6	43654.5	41926	44139.4	43099.8		15.297	15.3295	15.3391	15.172	15.0697	15.1441	15.302	15.3783	15.4138	15.3556	15.4298	15.3954
O60262	GNG7	Guanine nucleotide-binding protein G(I)/G(S)/G(O) subunit gamma-7	GBG7_HUMAN	FALSE	22.2	0.45945	8.67494	708.447	482.429	348.513	NaN	234.266	NaN	NaN	NaN	NaN	NaN	NaN	NaN		9.46852	8.91417	8.44507	NaN	7.872	NaN	NaN	NaN	NaN	NaN	NaN	NaN
O60264	SMARCA5	SWI/SNF-related matrix-associated actin-dependent regulator of chromatin subfamily A member 5	SMCA5_HUMAN	TRUE	100	0.103803	15.7716	47805.4	48394.6	47292.3	51281.2	51968.5	50176.5	58044.8	57215.7	56649.2	66386.1	65084.2	64892.8		15.5449	15.5626	15.5293	15.6461	15.6654	15.6147	15.8249	15.8041	15.7898	16.0186	15.99	15.9858
O60268	KIAA0513	Uncharacterized protein KIAA0513	K0513_HUMAN	TRUE	72.2	0.300512	13.4937	13612.7	15299.4	15320.1	17264.4	14938.3	13009	7424.83	7004.71	7666.25	NaN	NaN	NaN		13.7327	13.9012	13.9031	14.0755	13.8667	13.6672	12.8581	12.7741	12.9043	NaN	NaN	NaN
O60271	SPAG9	C-Jun-amino-terminal kinase-interacting protein 4	JIP4_HUMAN	TRUE	100	0.279776	15.2375	53374.6	54546.2	54800.8	54975.6	55283.3	54676.9	39098.6	39320.7	39271.7	30030.7	30227.4	30249.3		15.7039	15.7352	15.7419	15.7465	15.7546	15.7386	15.2548	15.263	15.2612	14.8742	14.8836	14.8846
O60281	ZNF292	Zinc finger protein 292	ZN292_HUMAN	TRUE	100	0.21229	17.0438	123847	148049	150638	153210	165261	154100	163130	113011	65940.7	175598	172868	177292		16.9182	17.1757	17.2007	17.2251	17.3344	17.2335	17.3157	16.7861	16.0089	17.4219	17.3993	17.4358
O60287	URB1	Nucleolar pre-ribosomal-associated protein 1	NPA1P_HUMAN	TRUE	100	0.205708	11.7469	3245.9	3273.49	3635.91	4101.86	3668.26	3702.28	2865.91	2706.67	2890.01	4900.59	4814.18	4637.83		11.6644	11.6766	11.8281	12.0021	11.8409	11.8542	11.4848	11.4023	11.4969	12.2587	12.2331	12.1792
O60292	SIPA1L3	Signal-induced proliferation-associated 1-like protein 3	SI1L3_HUMAN	TRUE	100	0.298089	13.6868	14675	13845.3	14668.6	13928.8	13536.6	14005.5	16857.5	15768.2	16258.3	20304.4	19477.6	20424.9		13.8411	13.7571	13.8404	13.7658	13.7246	13.7737	14.0411	13.9447	13.9889	14.3095	14.2495	14.318
O60293	ZFC3H1	Zinc finger C3H1 domain-containing protein	ZC3H1_HUMAN	TRUE	100	0.201636	11.8883	4896.58	5130.33	4439.43	3345.38	3176.57	3397.4	3907.37	3092.14	4058.44	4420.83	3487.49	4319.31		12.2576	12.3248	12.1162	11.708	11.6333	11.7302	11.932	11.5944	11.9867	12.1101	11.768	12.0766
O60294	LCMT2	tRNA wybutosine-synthesizing protein 4	TYW4_HUMAN	TRUE	100	0.302685	11.2289	2381.35	2789.41	2509.11	2080.01	2074.45	2879.5	1640.29	1705.73	1577.17	1980.97	1972.2	1865.2		11.2176	11.4457	11.293	11.0224	11.0185	11.4916	10.6797	10.7362	10.6231	10.952	10.9456	10.8651
O60306	AQR	RNA helicase aquarius	AQR_HUMAN	TRUE	100	0.127413	15.1771	38753.2	39632.7	41583.8	40813.4	40589.9	40265.3	33534.9	34409.2	34084.7	32370.6	32840.8	31843.8		15.242	15.2744	15.3437	15.3168	15.3088	15.2972	15.0334	15.0705	15.0568	14.9824	15.0032	14.9587
O60307	MAST3	Microtubule-associated serine/threonine-protein kinase 3	MAST3_HUMAN	TRUE	94.4	0.525215	11.0395	4315.12	4236.02	4528.08	4015.69	2020.53	3576.14	NaN	917.378	1376.44	2235.44	643.23	905.465		12.0752	12.0485	12.1447	11.9714	10.9805	11.8042	NaN	9.84137	10.4267	11.1263	9.32919	9.82251
O60313	OPA1	Dynamin-like 120 kDa protein, mitochondrial	OPA1_HUMAN	TRUE	100	0.0561489	15.6853	56631.9	59452.9	57570.3	51088.6	50223.8	51931.8	51855.1	51689.6	49499.4	51947.1	51660.9	52810.4		15.7893	15.8595	15.813	15.6407	15.6161	15.6643	15.6622	15.6576	15.5951	15.6648	15.6568	15.6885
O60318	MCM3AP	Germinal-center associated nuclear protein	GANP_HUMAN	TRUE	100	0.106342	12.8415	6402.76	6855.05	6965.65	6435.97	6415.53	6598.89	9108.24	7684.85	8936.53	7438.88	7833.02	6981.94		12.6445	12.743	12.766	12.6519	12.6474	12.688	13.153	12.9078	13.1255	12.8609	12.9354	12.7694
O60331	PIP5K1C	Phosphatidylinositol 4-phosphate 5-kinase type-1 gamma	PI51C_HUMAN	TRUE	100	0.255677	13.7172	17945.7	15740.9	17358.9	17590.9	16617	12453.5	12936.4	10462.2	11826.9	8418.66	10323.1	8630.27		14.1314	13.9422	14.0834	14.1025	14.0204	13.6043	13.6592	13.3529	13.5298	13.0394	13.3336	13.0752
O60333	KIF1B	Kinesin-like protein KIF1B	KIF1B_HUMAN	TRUE	100	0.129533	13.5908	13270.5	13195.9	13973.3	12826	12357.3	11614.7	15879	15048.1	14164.1	11522.1	11669.8	11702.7		13.6959	13.6878	13.7704	13.6468	13.5931	13.5037	13.9548	13.8773	13.79	13.4921	13.5105	13.5146
O60337	MARCHF6	E3 ubiquitin-protein ligase MARCHF6	MARH6_HUMAN	TRUE	77.8	0.754818	9.87536	778.073	777.923	594.686	1082.26	886.628	640.156	3088.97	2584.39	2498.55	897.402	985.545	637.896		9.60376	9.60348	9.21598	10.0798	9.79219	9.32228	11.5929	11.3356	11.2869	9.80961	9.94478	9.31718
O60341	KDM1A	Lysine-specific histone demethylase 1A	KDM1A_HUMAN	TRUE	100	0.0926932	15.2441	35984.7	35610.4	35461.6	43055.6	45048.4	43006.5	36439.4	35429.9	34831.3	38814.6	39074.1	39448.6		15.1351	15.12	15.114	15.3939	15.4592	15.3923	15.1532	15.1127	15.0881	15.2443	15.2539	15.2677
O60343	TBC1D4	TBC1 domain family member 4	TBCD4_HUMAN	TRUE	100	0.10788	15.1605	32613.7	32755.7	32555.9	34637.1	35582.2	34572.2	39338.6	38915.9	37766.1	43922	43702	44035.1		14.9932	14.9995	14.9906	15.08	15.1189	15.0773	15.2637	15.2481	15.2048	15.4227	15.4154	15.4264
O60437	PPL	Periplakin	PEPL_HUMAN	TRUE	100	0.128947	16.1337	79177.5	79080.8	79606.5	78644.8	78863.8	79474.8	81282.6	78971.1	78630.3	67220.2	66586.4	67150.1		16.2728	16.271	16.2806	16.2631	16.2671	16.2782	16.3107	16.269	16.2628	16.0366	16.0229	16.0351
O60447	EVI5	Ecotropic viral integration site 5 protein homolog	EVI5_HUMAN	TRUE	77.8	0.284666	12.117	5218.74	4822.28	8095.5	4943.92	5122.99	4321.69	4008.44	4608.89	5437.76	4407.39	NaN	NaN		12.3495	12.2355	12.9829	12.2714	12.3228	12.0774	11.9688	12.1702	12.4088	12.1057	NaN	NaN
O60476	MAN1A2	Mannosyl-oligosaccharide 1,2-alpha-mannosidase IB	MA1A2_HUMAN	TRUE	100	0.181996	11.8097	4201.93	4161.87	4313.16	3866.54	3775.34	4253.24	2684.3	2904.45	2744.64	3318.09	3019.18	2972.17		12.0368	12.023	12.0745	11.9168	11.8824	12.0543	11.3903	11.5041	11.4224	11.6961	11.5599	11.5373
O60488	ACSL4	Long-chain-fatty-acid--CoA ligase 4	ACSL4_HUMAN	TRUE	100	0.238543	15.0832	29372	29574.6	30614	41050.7	41890.1	41289.7	51334	51975.1	50033.7	30814.5	29749.1	31091.6		14.8422	14.8521	14.9019	15.3251	15.3543	15.3335	15.6476	15.6655	15.6106	14.9113	14.8606	14.9242
O60493	SNX3	Sorting nexin-3	SNX3_HUMAN	TRUE	100	0.146074	15.8821	56491.1	56976.6	59868.1	57310.6	56952	57213.1	71530.1	66584.5	81800.6	72230.3	69691.7	70590.4		15.7857	15.7981	15.8695	15.8065	15.7975	15.8041	16.1263	16.0229	16.3198	16.1403	16.0887	16.1072
O60502	OGA	Protein O-GlcNAcase	OGA_HUMAN	TRUE	100	0.120946	15.7586	57661.2	56949.3	56731.8	56790.7	58176.2	58963.5	66178.9	69226	68463.2	53900.2	53007.6	53628		15.8153	15.7974	15.7919	15.7934	15.8281	15.8475	16.0141	16.079	16.063	15.718	15.6939	15.7107
O60504	SORBS3	Vinexin	VINEX_HUMAN	TRUE	100	0.270743	13.0953	5909	5596.83	6667.27	8494.55	7549.99	7826.44	10270.7	9288.85	9833.16	10632.3	11705.4	10718.9		12.5287	12.4504	12.7029	13.0523	12.8823	12.9341	13.3262	13.1813	13.2634	13.3762	13.5149	13.3879
O60506	SYNCRIP	Heterogeneous nuclear ribonucleoprotein Q	HNRPQ_HUMAN	TRUE	100	0.114187	18.992	491948	497110	498445	478732	484993	478123	576030	553105	575964	622376	625703	630714		18.9081	18.9232	18.9271	18.8689	18.8876	18.867	19.1358	19.0772	19.1356	19.2474	19.2551	19.2666
O60507	TPST1	Protein-tyrosine sulfotransferase 1	TPST1_HUMAN	TRUE	61.1	0.48769	10.0989	NaN	730.792	2347.28	NaN	1583.74	1622.99	NaN	1373.05	507.104	NaN	NaN	1520.39		NaN	9.51332	11.1968	NaN	10.6291	10.6644	NaN	10.4232	8.98614	NaN	NaN	10.5702
O60508	CDC40	Pre-mRNA-processing factor 17	PRP17_HUMAN	TRUE	100	0.0912891	13.6695	14469	14131.7	13904	12990.1	13275.9	12740.5	14409.2	13609.5	14991.8	12629.4	13136.2	13989.1		13.8207	13.7866	13.7632	13.6651	13.6965	13.6371	13.8147	13.7323	13.8719	13.6245	13.6813	13.772
O60512	B4GALT3	Beta-1,4-galactosyltransferase 3	B4GT3_HUMAN	TRUE	100	0.159995	12.5822	6722.82	7276.02	6207.1	7211.22	6027.36	5016.55	7322.19	6033.06	6947.98	5397.38	6736.59	6608.44		12.7148	12.8289	12.5997	12.816	12.5573	12.2925	12.8381	12.5587	12.7624	12.398	12.7178	12.6901
O60513	B4GALT4	Beta-1,4-galactosyltransferase 4	B4GT4_HUMAN	TRUE	77.8	0.342654	12.404	6381.96	7733.06	NaN	3940.59	3442.13	NaN	6398.39	4551.48	5652.79	4946.49	4702.63	6120.05		12.6398	12.9168	NaN	11.9442	11.7491	NaN	12.6435	12.1521	12.4647	12.2722	12.1993	12.5793
O60518	RANBP6	Ran-binding protein 6	RNBP6_HUMAN	TRUE	100	0.292938	14.3578	29982.3	28637.3	31354.8	25154.6	24983.8	23770.2	15136.6	14185.1	13559.6	14017	14589.8	15907.1		14.8718	14.8056	14.9364	14.6185	14.6087	14.5369	13.8858	13.7921	13.727	13.7749	13.8327	13.9574
O60524	NEMF	Ribosome quality control complex subunit NEMF	NEMF_HUMAN	TRUE	100	0.202617	14.4686	24393.8	25740.6	25135.7	20927	21353	20606.7	28267.7	26680.2	28822.2	29207.2	28832.2	29003.1		14.5742	14.6518	14.6174	14.3531	14.3821	14.3308	14.7869	14.7035	14.8149	14.834	14.8154	14.8239
O60543	CIDEA	Cell death activator CIDE-A	CIDEA_HUMAN	TRUE	94.4	0.18608	14.7883	24200.9	26535.3	31273.5	23939.3	28278.1	14898.3	34196.2	31312	NaN	23735.8	31802.7	30386.8		14.5628	14.6956	14.9327	14.5471	14.7874	13.8629	15.0616	14.9344	NaN	14.5348	14.9569	14.8912
O60547	GMDS	GDP-mannose 4,6 dehydratase	GMDS_HUMAN	TRUE	100	0.103807	16.8748	144201	145490	145003	122432	118629	128060	109254	108151	110462	108800	109478	110785		17.1377	17.1506	17.1457	16.9016	16.8561	16.9665	16.7373	16.7227	16.7532	16.7313	16.7403	16.7574
O60551	NMT2	Glycylpeptide N-tetradecanoyltransferase 2	NMT2_HUMAN	TRUE	100	0.161781	13.5724	15960.1	17105.6	13084.7	13002.8	12252.4	12019.2	10635.3	11591.9	11862.7	12042.7	11638.4	11462.5		13.9622	14.0622	13.6756	13.6665	13.5808	13.5531	13.3766	13.5008	13.5341	13.5559	13.5066	13.4846
O60563	CCNT1	Cyclin-T1	CCNT1_HUMAN	TRUE	100	0.255098	12.8367	6065.32	6267.72	7322.64	5896.24	6050.99	6378.43	7038.59	7181.32	6976.9	6887.35	7558.9	6935.57		12.5664	12.6137	12.8381	12.5256	12.563	12.639	12.7811	12.81	12.7684	12.7497	12.884	12.7598
O60566	BUB1B	Mitotic checkpoint serine/threonine-protein kinase BUB1 beta	BUB1B_HUMAN	TRUE	100	0.227934	12.422	5660.16	5407.35	7195.49	6106.9	6964.19	7413.16	5717.45	5534.66	5640.47	5688.12	5813.23	6160.79		12.4666	12.4007	12.8129	12.5762	12.7657	12.8559	12.4812	12.4343	12.4616	12.4737	12.5051	12.5889
O60568	PLOD3	Multifunctional procollagen lysine hydroxylase and glycosyltransferase LH3	PLOD3_HUMAN	TRUE	100	0.180566	15.2655	30198.8	31135.9	31264.4	34998.2	36128.5	34829	38622.4	38842.5	38318.6	37566.4	37961.6	36493.8		14.8822	14.9263	14.9322	15.095	15.1409	15.088	15.2372	15.2453	15.2258	15.1972	15.2123	15.1554
O60573	EIF4E2	Eukaryotic translation initiation factor 4E type 2	IF4E2_HUMAN	TRUE	100	0.162917	15.1362	40777.8	40507	42317.6	35874.9	36567.6	37685.9	36491.9	42199	41324	42926.2	42082.1	43870.8		15.3155	15.3059	15.369	15.1307	15.1583	15.2017	15.1553	15.3649	15.3347	15.3896	15.3609	15.421
O60583	CCNT2	Cyclin-T2	CCNT2_HUMAN	TRUE	83.3	0.304627	10.0078	791.981	913.624	1063.62	NaN	NaN	781.639	1095.68	605.087	NaN	948.527	1699.11	1144.79		9.62932	9.83546	10.0548	NaN	NaN	9.61036	10.0976	9.241	NaN	9.88954	10.7306	10.1609
O60610	DIAPH1	Protein diaphanous homolog 1	DIAP1_HUMAN	TRUE	100	0.127862	16.0847	60725.4	61182.6	60489.5	69715.4	68697.3	69370	88070.6	82965.5	81319.2	77569.6	77949	76171.5		15.89	15.9008	15.8844	16.0892	16.068	16.082	16.4264	16.3402	16.3113	16.2432	16.2502	16.217
O60613	SELENOF	Selenoprotein F	SEP15_HUMAN	TRUE	100	0.23886	14.2562	13435.5	14810.4	14169.2	21374.3	20865.8	20101.8	24478.7	24204.4	21985.3	21643.4	22576	21714.9		13.7138	13.8543	13.7905	14.3836	14.3489	14.295	14.5792	14.563	14.4243	14.4016	14.4625	14.4064
O60635	TSPAN1	Tetraspanin-1	TSN1_HUMAN	TRUE	100	0.432794	11.0315	1905.59	1148.99	421.933	1354.69	1267.81	1512.76	3953.85	2609.09	4193.41	3365.41	2514.95	2552.29		10.896	10.1661	8.72087	10.4037	10.3081	10.563	11.949	11.3493	12.0339	11.7166	11.2963	11.3176
O60637	TSPAN3	Tetraspanin-3	TSN3_HUMAN	TRUE	77.8	1.28461	12.8032	13724.2	8375.64	9407.31	2569.88	NaN	NaN	1919.59	3675.69	3570.38	NaN	1745.67	3896.31		13.7444	13.032	13.1996	11.3275	NaN	NaN	10.9066	11.8438	11.8019	NaN	10.7696	11.9279
O60645	EXOC3	Exocyst complex component 3	EXOC3_HUMAN	TRUE	100	0.118886	15.1595	38489.7	39824	39341.3	32729.5	34949.4	33753.9	40379.2	38809.4	41503.4	36260	35971	39410.7		15.2322	15.2813	15.2638	14.9983	15.093	15.0428	15.3013	15.2441	15.3409	15.1461	15.1345	15.2663
O60664	PLIN3	Perilipin-3	PLIN3_HUMAN	TRUE	100	0.222795	16.8656	171955	173143	173765	123672	119731	122017	103897	105510	108865	90129.8	90865.9	87986.4		17.3917	17.4016	17.4068	16.9162	16.8694	16.8967	16.6648	16.687	16.7322	16.4597	16.4715	16.425
O60671	RAD1	Cell cycle checkpoint protein RAD1	RAD1_HUMAN	TRUE	100	0.196666	12.4667	7220.99	7436.46	5143.6	5694.88	7288.06	4699.1	6407.51	4884.97	4143.36	5015.02	5963.63	5020.71		12.818	12.8604	12.3286	12.4755	12.8313	12.1982	12.6455	12.2541	12.0166	12.292	12.542	12.2937
O60675	MAFK	Transcription factor MafK	MAFK_HUMAN	TRUE	100	0.2463	12.974	8740.75	9094.81	8792.01	8803.46	9430.64	9643.38	8141.78	8239.42	7083.31	6058.94	5684.79	5925.79		13.0935	13.1508	13.102	13.1039	13.2031	13.2353	12.9911	13.0083	12.7902	12.5648	12.4729	12.5328
O60678	PRMT3	Protein arginine N-methyltransferase 3	ANM3_HUMAN	TRUE	100	0.103822	13.3717	11226.5	11530.1	11415.5	9537.32	10226	9615.39	10450.9	10922.6	9600.82	12096.9	12704	12545.8		13.4546	13.4931	13.4787	13.2194	13.32	13.2311	13.3513	13.415	13.2289	13.5623	13.633	13.6149
O60684	KPNA6	Importin subunit alpha-7	IMA7_HUMAN	TRUE	100	0.0848675	16.4725	93329.2	90791.4	90268.3	99008.2	93534.3	91230.9	97131.3	101045	99050	98331	100465	98515.4		16.51	16.4703	16.4619	16.5953	16.5132	16.4772	16.5676	16.6246	16.5959	16.5854	16.6163	16.5881
O60701	UGDH	UDP-glucose 6-dehydrogenase	UGDH_HUMAN	TRUE	100	0.189968	17.2894	125311	125805	125685	135022	134935	134525	157808	159292	155576	154436	158015	158297		16.9351	16.9408	16.9395	17.0428	17.0419	17.0375	17.2678	17.2813	17.2473	17.2367	17.2697	17.2723
O60704	TPST2	Protein-tyrosine sulfotransferase 2	TPST2_HUMAN	TRUE	83.3	0.431752	11.0015	3083.58	2690.67	3209.69	1872.57	1767.54	2499.38	884.066	NaN	990.039	NaN	1133.83	NaN		11.5904	11.3938	11.6482	10.8708	10.7875	11.2874	9.78801	NaN	9.95134	NaN	10.147	NaN
O60716	CTNND1	Catenin delta-1	CTND1_HUMAN	TRUE	100	0.328375	16.656	105896	104612	105080	102487	101737	102945	145985	146965	150128	157332	159058	158844		16.6923	16.6747	16.6811	16.6451	16.6345	16.6515	17.1555	17.1651	17.1958	17.2634	17.2792	17.2773
O60725	ICMT	Protein-S-isoprenylcysteine O-methyltransferase	ICMT_HUMAN	TRUE	100	0.0923447	13.4476	10569.1	8333.07	12321.5	11751.7	12677.2	11372.5	12137.3	11969.3	11308.3	11287.3	11515.6	9650.08		13.3676	13.0246	13.5889	13.5206	13.6299	13.4733	13.5672	13.5471	13.4651	13.4624	13.4913	13.2363
O60739	EIF1B	Eukaryotic translation initiation factor 1b	EIF1B_HUMAN	TRUE	100	0.172382	15.2433	40393.1	41175	40775.3	34913.5	33688.3	33074.2	46915.2	51436	52214.6	42911.6	44689	43868.7		15.3018	15.3295	15.3154	15.0915	15.04	15.0134	15.5178	15.6505	15.6722	15.3891	15.4476	15.4209
O60749	SNX2	Sorting nexin-2	SNX2_HUMAN	TRUE	100	0.0610803	15.6525	56148.3	54781.3	54588	49371.1	50716.4	48464.1	48873.8	49758.5	52131.2	48402.4	48784.1	47099.5		15.777	15.7414	15.7363	15.5914	15.6302	15.5646	15.5768	15.6027	15.6699	15.5628	15.5741	15.5234
O60762	DPM1	Dolichol-phosphate mannosyltransferase subunit 1	DPM1_HUMAN	TRUE	100	0.108741	14.6362	28228.9	27165.2	28773.4	28046.5	27750.5	29416.3	25119.7	27800.9	29058.1	23021.3	23800.5	20774.8		14.7849	14.7295	14.8124	14.7755	14.7602	14.8443	14.6165	14.7628	14.8267	14.4907	14.5387	14.3425
O60763	USO1	General vesicular transport factor p115	USO1_HUMAN	TRUE	100	0.0676772	16.3669	80175.4	82233.3	82937.2	81600.9	80922.1	81053.7	98756.2	95634.2	94429.2	79055.5	81503	79822.2		16.2909	16.3274	16.3397	16.3163	16.3042	16.3066	16.5916	16.5452	16.5269	16.2706	16.3146	16.2845
O60783	MRPS14	28S ribosomal protein S14, mitochondrial	RT14_HUMAN	TRUE	100	0.357831	13.8207	16408.3	16416.3	17459.1	10303.4	10993.5	14397.4	15128.1	7670.13	11316.3	11534.9	11878.7	11945.4		14.0021	14.0028	14.0917	13.3308	13.4244	13.8135	13.8849	12.905	13.4661	13.4937	13.5361	13.5442
O60784	TOM1	Target of Myb1 membrane trafficking protein	TOM1_HUMAN	TRUE	100	0.143273	13.9448	19344.6	19154.3	19014.4	13986.4	13863.6	13590.5	18726.5	18132.4	18936.7	13403.5	13329.8	15084.5		14.2396	14.2254	14.2148	13.7717	13.759	13.7303	14.1928	14.1463	14.2089	13.7103	13.7024	13.8808
O60825	PFKFB2	6-phosphofructo-2-kinase/fructose-2,6-bisphosphatase 2	F262_HUMAN	TRUE	100	0.0789669	15.2342	41591.7	41480.3	39924.9	35391.5	35962.1	35152.4	36370.4	35797.2	34257.1	41208	40727.9	41066.9		15.344	15.3401	15.285	15.1111	15.1342	15.1013	15.1505	15.1276	15.0641	15.3306	15.3137	15.3257
O60826	CCDC22	Coiled-coil domain-containing protein 22	CCD22_HUMAN	TRUE	100	0.141173	14.9523	28398.7	28294.5	28616.7	27302.6	26772.4	26173.3	32372.9	32816.9	32700.4	29086.3	29719.6	30181.3		14.7935	14.7882	14.8046	14.7368	14.7085	14.6758	14.9825	15.0022	14.997	14.8281	14.8591	14.8814
O60828	PQBP1	Polyglutamine-binding protein 1	PQBP1_HUMAN	TRUE	100	0.200944	15.8666	64437.1	60664.8	62055	47736.3	48034.5	47809.5	74921.2	73089	68442.9	77479.6	76642.9	76560.1		15.9756	15.8886	15.9213	15.5428	15.5518	15.545	16.1931	16.1574	16.0626	16.2415	16.2259	16.2243
O60829	PAGE4	P antigen family member 4	PAGE4_HUMAN	TRUE	100	0.207181	13.2419	10118.7	9398.05	10645	9734.12	8783.77	9228.3	8786.51	9401.23	5709.73	13470.7	14149.6	12533.8		13.3047	13.1981	13.3779	13.2488	13.1006	13.1718	13.1011	13.1986	12.4792	13.7175	13.7885	13.6135
O60830	TIMM17B	Mitochondrial import inner membrane translocase subunit Tim17-B	TI17B_HUMAN	TRUE	100	0.15788	12.5974	5333.38	4895.68	5641.6	6938.55	7209.18	7202.95	7664.72	6058.82	7667.03	5324.36	4556.07	5563.99		12.3808	12.2573	12.4619	12.7604	12.8156	12.8144	12.904	12.5648	12.9045	12.3784	12.1536	12.4419
O60831	PRAF2	PRA1 family protein 2	PRAF2_HUMAN	TRUE	100	0.365331	12.8747	12360.6	11353	10849.3	9349.45	7766.36	6451.14	5868.05	3871.29	5054.13	7621.39	4593.08	4337.81		13.5935	13.4708	13.4053	13.1907	12.923	12.6553	12.5187	11.9186	12.3032	12.8958	12.1652	12.0828
O60832	DKC1	H/ACA ribonucleoprotein complex subunit DKC1	DKC1_HUMAN	TRUE	100	0.122486	15.3854	39473.4	39165.5	39373.2	45567	46405	44876.4	35844.2	38089.5	35651	44406.8	43450	43188.5		15.2686	15.2573	15.2649	15.4757	15.502	15.4537	15.1295	15.2171	15.1217	15.4385	15.4071	15.3984
O60841	EIF5B	Eukaryotic translation initiation factor 5B	IF2P_HUMAN	TRUE	100	0.121859	15.7731	66869.4	66975.2	67672.1	57397.6	56489.8	58650.5	50749.1	49790.8	51844.7	62889.3	61950.4	62695.5		16.0291	16.0313	16.0463	15.8087	15.7857	15.8399	15.6311	15.6036	15.6619	15.9405	15.9188	15.9361
O60869	EDF1	Endothelial differentiation-related factor 1	EDF1_HUMAN	TRUE	100	0.237516	16.37	114811	111801	111014	99489	105939	103940	81443.3	80758.6	93544.5	77596.1	78350.2	79110.3		16.8089	16.7706	16.7604	16.6022	16.6929	16.6654	16.3135	16.3013	16.5134	16.2437	16.2576	16.2716
O60870	KIN	DNA/RNA-binding protein KIN17	KIN17_HUMAN	TRUE	100	0.27635	12.2875	6065.12	6475.55	6326.09	5919.67	6735.96	6087.02	4802.41	4659.01	4639.19	4757.64	4994.59	4676.81		12.5663	12.6608	12.6271	12.5313	12.7177	12.5715	12.2295	12.1858	12.1797	12.216	12.2862	12.1913
O60879	DIAPH2	Protein diaphanous homolog 2	DIAP2_HUMAN	TRUE	100	0.120846	12.0291	3885.61	4124.35	3690.11	3992.82	4366.53	3811.14	5094.32	4882.68	5271.92	4602	4742.16	4146.82		11.9239	12.01	11.8494	11.9632	12.0923	11.896	12.3147	12.2535	12.3641	12.168	12.2113	12.0178
O60884	DNAJA2	DnaJ homolog subfamily A member 2	DNJA2_HUMAN	TRUE	100	0.12315	15.4288	39775.9	37507.3	37792.7	47399	46169.5	49038.1	50382.8	49069.5	43646.3	49973	50690.9	53020.8		15.2796	15.1949	15.2058	15.5326	15.4947	15.5816	15.6206	15.5825	15.4136	15.6089	15.6294	15.6943
O60885	BRD4	Bromodomain-containing protein 4	BRD4_HUMAN	TRUE	100	0.168523	14.6696	29396.7	30333.1	30382.4	23493.2	25088.6	25827.3	21957.3	20047.1	20417.8	22574.6	22715	22005		14.8434	14.8886	14.8909	14.52	14.6147	14.6566	14.4224	14.2911	14.3175	14.4624	14.4714	14.4255
O60888	CUTA	Protein CutA	CUTA_HUMAN	TRUE	100	0.2308	14.8402	28006.8	28665.2	30842.2	27316.3	26655.2	27534.2	23852.2	22939.7	26312.4	23614.2	20848.3	25141.2		14.7735	14.807	14.9126	14.7375	14.7021	14.7489	14.5418	14.4856	14.6835	14.5274	14.3476	14.6178
O60911	CTSV	Cathepsin L2	CATL2_HUMAN	TRUE	100	0.941485	13.0785	8542.81	8490.7	8034.85	5699.79	6290.17	4840.38	3867.07	4752.94	4692.96	6548.5	6871.38	5428.76		13.0605	13.0517	12.9721	12.4767	12.6189	12.2409	11.917	12.2146	12.1963	12.6769	12.7464	12.4064
O60921	HUS1	Checkpoint protein HUS1	HUS1_HUMAN	TRUE	100	0.190117	12.308	5045.02	5757.38	5523.62	6770.28	5509.86	5674.34	5997.45	5772.69	4578.49	4842.03	6007.83	5282.34		12.3006	12.4912	12.4314	12.725	12.4278	12.4702	12.5501	12.495	12.1607	12.2414	12.5526	12.367
O60925	PFDN1	Prefoldin subunit 1	PFD1_HUMAN	TRUE	100	0.0898528	16.1167	64035.8	61998.1	65322.7	63599.3	64200.6	64781.1	74713.4	74761.2	73018.4	77101.2	77454.3	74346.1		15.9666	15.9199	15.9953	15.9567	15.9703	15.9833	16.1891	16.19	16.156	16.2345	16.2411	16.182
O60927	PPP1R11	E3 ubiquitin-protein ligase PPP1R11	PP1RB_HUMAN	TRUE	100	0.422352	14.5175	35457.4	32676.4	32574.3	11164.9	15383.1	12927	31629.8	33718.3	34298.9	39260	39367.9	37344.1		15.1138	14.996	14.9914	13.4467	13.9091	13.6581	14.949	15.0412	15.0659	15.2608	15.2647	15.1886
O60930	RNASEH1	Ribonuclease H1	RNH1_HUMAN	TRUE	100	0.248465	11.8273	4271.31	3936.11	3500.43	3510.93	3254.42	2480.16	2770.5	1935.33	2363.77	4468.27	4434.05	4428.57		12.0605	11.9426	11.7733	11.7776	11.6682	11.2762	11.4359	10.9184	11.2069	12.1255	12.1144	12.1126
O60934	NBN	Nibrin	NBN_HUMAN	TRUE	100	0.163657	13.9781	15186.6	15456.7	15657.8	12309.7	15177.2	13878.3	16913.4	17515.2	18984.2	20553.5	21495.7	21164.1		13.8905	13.9159	13.9346	13.5875	13.8896	13.7605	14.0459	14.0963	14.2125	14.3271	14.3918	14.3693
O60936	NOL3	Nucleolar protein 3	NOL3_HUMAN	TRUE	100	0.143353	13.1603	7530.62	9363.32	8664.61	8501.49	8507.68	6918.67	10475	11038.4	10302.2	10282	9527.81	9595.93		12.8786	13.1928	13.0809	13.0535	13.0546	12.7563	13.3547	13.4302	13.3307	13.3278	13.2179	13.2282
O60941	DTNB	Dystrobrevin beta	DTNB_HUMAN	TRUE	100	0.46445	12.358	4682.9	7212.48	6686.23	4408.55	3270.81	3605.03	4342.03	4343.79	1345.81	5729.23	4455.23	6414.28		12.1932	12.8163	12.707	12.1061	11.6754	11.8158	12.0842	12.0847	10.3943	12.4841	12.1213	12.6471
O60942	RNGTT	mRNA-capping enzyme	MCE1_HUMAN	TRUE	100	0.227823	13.7674	19091.7	19235.7	19310.7	16787.7	16565.7	16463.8	12409.2	11673.1	12614.8	10819.7	10799	11235.6		14.2207	14.2315	14.2371	14.0351	14.0159	14.007	13.5991	13.5109	13.6228	13.4014	13.3986	13.4558
O75027	ABCB7	Iron-sulfur clusters transporter ABCB7, mitochondrial	ABCB7_HUMAN	TRUE	100	0.0659611	13.6163	12760.2	13298	13233.9	12791.5	12611	12547.1	12113.7	11134.7	12304.7	12312.3	11669.9	12255		13.6394	13.6989	13.692	13.6429	13.6224	13.6151	13.5643	13.4428	13.5869	13.5878	13.5105	13.5811
O75037	KIF21B	Kinesin-like protein KIF21B	KI21B_HUMAN	TRUE	44.4	0.142685	10.9485	1697.73	1621.92	2110.1	NaN	1725.49	NaN	NaN	NaN	NaN	NaN	NaN	NaN		10.7294	10.6635	11.0431	NaN	10.7528	NaN	NaN	NaN	NaN	NaN	NaN	NaN
O75044	SRGAP2	SLIT-ROBO Rho GTPase-activating protein 2	SRGP2_HUMAN	TRUE	100	0.154502	13.6907	17490.6	16684.1	17851.8	13696	13390.2	13693.3	12472.1	12131.1	12789.2	12564.7	13287.4	13092.8		14.0943	14.0262	14.1238	13.7415	13.7089	13.7412	13.6064	13.5664	13.6426	13.6171	13.6978	13.6765
O75051	PLXNA2	Plexin-A2	PLXA2_HUMAN	TRUE	100	0.187751	12.415	5308.93	5563.85	6719.15	4344.08	4794.13	4714.49	5078.21	4676.85	4913.72	7226.23	7688.89	7329.89		12.3742	12.4419	12.7141	12.0848	12.2271	12.2029	12.3101	12.1913	12.2626	12.819	12.9086	12.8396
O75052	NOS1AP	Carboxyl-terminal PDZ ligand of neuronal nitric oxide synthase protein	CAPON_HUMAN	TRUE	100	0.421435	12.2584	9072.95	8533.07	8532.5	6214.77	6464.19	6480.96	3334.42	4364.33	4607.76	2469.7	2524.33	1738.41		13.1474	13.0588	13.0588	12.6015	12.6583	12.662	11.7032	12.0915	12.1698	11.2701	11.3017	10.7636
O75054	IGSF3	Immunoglobulin superfamily member 3	IGSF3_HUMAN	TRUE	100	0.207411	14.3264	16910.7	17258.5	19404.7	16755.4	21154	15008.8	20026.5	24759.7	21917	29006.2	27554	29269.9		14.0456	14.075	14.2441	14.0323	14.3686	13.8735	14.2896	14.5957	14.4198	14.8241	14.75	14.8371
O75063	FAM20B	Glycosaminoglycan xylosylkinase	XYLK_HUMAN	TRUE	100	0.0963642	13.2855	10523.6	11039.2	10874.3	9319.71	9853.61	10555.5	9486.13	7957.67	9723.57	10462.6	11968.4	10390.1		13.3613	13.4303	13.4086	13.1861	13.2664	13.3657	13.2116	12.9581	13.2473	13.353	13.5469	13.3429
O75064	DENND4B	DENN domain-containing protein 4B	DEN4B_HUMAN	TRUE	94.4	0.359908	9.57574	608.699	660.047	NaN	526.215	866.031	949.637	444.08	949.328	1224.54	647.343	613.419	862.398		9.24958	9.36642	NaN	9.03951	9.75827	9.89123	8.79468	9.89076	10.258	9.33839	9.26073	9.75221
O75071	EFCAB14	EF-hand calcium-binding domain-containing protein 14	EFC14_HUMAN	FALSE	27.8	0.453372	13.5387	NaN	NaN	NaN	NaN	NaN	NaN	NaN	8617.14	NaN	NaN	NaN	7573.05		NaN	NaN	NaN	NaN	NaN	NaN	NaN	13.073	NaN	NaN	NaN	12.8867
O75083	WDR1	WD repeat-containing protein 1	WDR1_HUMAN	TRUE	100	0.0971243	18.4894	344147	335358	329094	335201	332432	320848	352605	351182	334854	416005	407074	409165		18.3927	18.3553	18.3281	18.3547	18.3427	18.2915	18.4277	18.4219	18.3532	18.6662	18.6349	18.6423
O75084	FZD7	Frizzled-7	FZD7_HUMAN	TRUE	94.4	0.33974	11.6252	2035.61	4866.76	2665.37	844.324	2772.47	NaN	2673.48	4375.83	4581.38	3443.28	3391.09	4341.56		10.9912	12.2487	11.3801	9.72165	11.437	NaN	11.3845	12.0953	12.1616	11.7496	11.7275	12.084
O75110	ATP9A	Probable phospholipid-transporting ATPase IIA	ATP9A_HUMAN	TRUE	100	0.195236	13.3102	7580.27	8155.98	8018.33	7625.57	7999	7878.69	12927.6	13266.9	12463.3	11768	12226.2	12133.1		12.888	12.9936	12.9691	12.8966	12.9656	12.9437	13.6582	13.6955	13.6054	13.5226	13.5777	13.5667
O75113	N4BP1	NEDD4-binding protein 1	N4BP1_HUMAN	TRUE	88.9	0.288654	10.4925	676.817	1404.7	1404	1099.86	1445.47	1409.25	1699.12	1691.38	1914.15	1902.86	1604.2	2459.23		9.40262	10.4561	10.4553	10.1031	10.4973	10.4607	10.7306	10.724	10.9025	10.894	10.6476	11.264
O75116	ROCK2	Rho-associated protein kinase 2	ROCK2_HUMAN	TRUE	100	0.12005	14.8688	28632.7	29231	29297.8	27840.3	29202.4	27885.7	32585.3	32131	32236.7	36310.2	36656.7	37230		14.8054	14.8352	14.8385	14.7649	14.8338	14.7672	14.9919	14.9717	14.9764	15.1481	15.1618	15.1842
O75122	CLASP2	CLIP-associating protein 2	CLAP2_HUMAN	TRUE	100	0.116664	13.7389	13060.3	13242	12880.3	12244.2	12966.9	11719.7	14916.1	15022.2	14606	16074.1	16358	16599.7		13.6729	13.6928	13.6529	13.5798	13.6625	13.5166	13.8646	13.8748	13.8343	13.9724	13.9977	14.0189
O75127	PTCD1	Pentatricopeptide repeat-containing protein 1, mitochondrial	PTCD1_HUMAN	TRUE	100	0.27175	11.6757	4967.8	4500.4	4499.86	3591.46	3387.17	3005.81	2833.96	2335.96	2429.67	3618.12	3622.79	3890.94		12.2784	12.1358	12.1357	11.8104	11.7259	11.5535	11.4686	11.1898	11.2465	11.821	11.8229	11.9259
O75128	COBL	Protein cordon-bleu	COBL_HUMAN	TRUE	100	0.282045	11.4369	3676.92	3458.46	3738.52	2189.86	2566	2392.82	3981.16	3593.65	3592.79	3015.47	3259.68	3087.2		11.8443	11.7559	11.8683	11.0966	11.3253	11.2245	11.959	11.8112	11.8109	11.5582	11.6705	11.5921
O75131	CPNE3	Copine-3	CPNE3_HUMAN	TRUE	100	0.0589762	16.9093	128151	125641	124108	126224	124629	124460	119070	117664	117593	108667	112984	111830		16.9675	16.939	16.9212	16.9456	16.9273	16.9253	16.8615	16.8443	16.8434	16.7296	16.7858	16.771
O75143	ATG13	Autophagy-related protein 13	ATG13_HUMAN	TRUE	100	0.34316	11.6922	3000.31	2855.39	3101.28	2828.58	2936.59	1902.41	4436.55	4160.57	4522.26	4129.26	4072.19	3481.91		11.5509	11.4795	11.5986	11.4659	11.5199	10.8936	12.1152	12.0226	12.1428	12.0117	11.9916	11.7657
O75144	ICOSLG	ICOS ligand	ICOSL_HUMAN	TRUE	83.3	0.501398	11.5222	3268.09	5239.61	2629.82	NaN	6152.96	2562.36	2678.01	1895.23	3809.19	NaN	801.528	NaN		11.6742	12.3552	11.3607	NaN	12.5871	11.3233	11.3869	10.8882	11.8953	NaN	9.64661	NaN
O75145	PPFIA3	Liprin-alpha-3	LIPA3_HUMAN	TRUE	100	0.360071	11.7599	2363.46	2567.54	3786.8	1910.76	3055.41	2875.92	2893.79	2181.76	2779.89	3346.85	3058.49	3293.29		11.2067	11.3262	11.8868	10.8999	11.5772	11.4898	11.4987	11.0913	11.4408	11.7086	11.5786	11.6853
O75146	HIP1R	Huntingtin-interacting protein 1-related protein	HIP1R_HUMAN	TRUE	100	0.293535	13.9198	19422.1	18947.1	19745.4	15654.8	16702.8	16478.8	11171.3	10974.2	11058.9	9701.55	10381.4	9762.61		14.2454	14.2097	14.2692	13.9343	14.0278	14.0083	13.4475	13.4218	13.4329	13.244	13.3417	13.2531
O75150	RNF40	E3 ubiquitin-protein ligase BRE1B	BRE1B_HUMAN	TRUE	100	0.182001	15.0525	39511	40085.7	41319.6	38143.3	38819.9	39094.8	31798.9	31935	33599.4	27674.1	27726.4	27174.4		15.27	15.2908	15.3345	15.2191	15.2445	15.2547	14.9567	14.9629	15.0361	14.7562	14.759	14.73
O75151	PHF2	Lysine-specific demethylase PHF2	PHF2_HUMAN	TRUE	100	0.36637	12.7624	4628.75	5128.58	4627.34	4632.58	4888.51	4535.84	8537.39	8666.52	9248.73	9568.2	9729.66	9357.08		12.1764	12.3243	12.176	12.1776	12.2552	12.1472	13.0596	13.0812	13.175	13.224	13.2482	13.1918
O75152	ZC3H11A	Zinc finger CCCH domain-containing protein 11A	ZC11A_HUMAN	TRUE	100	0.180217	14.4923	25043.6	24190.5	25982.4	21427.2	20785.5	20622.1	25859.7	27147.9	29618.3	28105.7	28319	29603.9		14.6122	14.5622	14.6652	14.3872	14.3433	14.3319	14.6584	14.7286	14.8542	14.7786	14.7895	14.8535
O75153	CLUH	Clustered mitochondria protein homolog	CLU_HUMAN	TRUE	100	0.16188	15.0025	38079.1	38061.8	38667.6	34646.9	36386.3	35751.5	26281.9	26171	26675.6	36274.9	36560.8	36008		15.2167	15.2161	15.2388	15.0804	15.1511	15.1257	14.6818	14.6757	14.7032	15.1467	15.158	15.136
O75157	TSC22D2	TSC22 domain family protein 2	T22D2_HUMAN	TRUE	100	0.152197	13.4115	9730.62	12655.6	12800.3	10962.4	10623	11453.8	7342.91	10075	11388.9	10820.8	10641.4	10224.6		13.2483	13.6275	13.6439	13.4203	13.3749	13.4835	12.8421	13.2985	13.4753	13.4015	13.3774	13.3198
O75164	KDM4A	Lysine-specific demethylase 4A	KDM4A_HUMAN	TRUE	100	0.455671	13.0288	11379.7	11698.8	11481.4	8953.94	8045.77	8357.97	7417.05	7611.76	7170.73	5763.73	6410.44	5516.64		13.4742	13.5141	13.487	13.1283	12.974	13.0289	12.8566	12.894	12.8079	12.4928	12.6462	12.4296
O75165	DNAJC13	DnaJ homolog subfamily C member 13	DJC13_HUMAN	TRUE	100	0.0819086	13.4011	11653.1	11543.6	11412.6	10358.3	9749.03	9974.84	11655.7	11218	10580.3	12001.1	12059.2	12338.8		13.5084	13.4948	13.4783	13.3385	13.251	13.2841	13.5087	13.4535	13.3691	13.5509	13.5579	13.5909
O75167	PHACTR2	Phosphatase and actin regulator 2	PHAR2_HUMAN	TRUE	100	0.408832	10.4347	1083.53	1027.54	597.588	1399.15	1179.16	1440.31	1671.58	1750.66	2807.02	2003.64	2280.69	1487.58		10.0815	10.005	9.22301	10.4503	10.2035	10.4922	10.707	10.7737	11.4548	10.9684	11.1553	10.5388
O75170	PPP6R2	Serine/threonine-protein phosphatase 6 regulatory subunit 2	PP6R2_HUMAN	TRUE	100	0.147012	11.6376	3310.13	4031.65	3379.46	2903.26	3123.21	2866	3843.95	3577.03	3609.99	3403.03	3540.56	3768.95		11.6927	11.9772	11.7226	11.5035	11.6088	11.4848	11.9084	11.8045	11.8178	11.7326	11.7898	11.8799
O75175	CNOT3	CCR4-NOT transcription complex subunit 3	CNOT3_HUMAN	TRUE	100	0.178594	14.0541	17332.6	16590.2	16844.7	16419.6	16579.6	17264.9	19836.9	20043.2	21830.2	19814.7	19463.9	19844.4		14.0812	14.018	14.04	14.0031	14.0171	14.0756	14.2759	14.2908	14.414	14.2743	14.2485	14.2764
O75179	ANKRD17	Ankyrin repeat domain-containing protein 17	ANR17_HUMAN	TRUE	100	0.210301	14.3694	22063.1	22297.5	21264.6	22532.3	22739.3	21915.2	28364.5	27262.5	28738.9	25052.9	25285.6	25147.9		14.4293	14.4446	14.3762	14.4597	14.4729	14.4196	14.7918	14.7346	14.8107	14.6127	14.626	14.6182
O75182	SIN3B	Paired amphipathic helix protein Sin3b	SIN3B_HUMAN	TRUE	100	0.28567	13.6749	12775	14515.9	16008.1	13494.5	9424.38	14413.7	12262.5	9356.96	10221.5	13451.6	13310.4	11621.8		13.641	13.8253	13.9665	13.7201	13.2022	13.8152	13.582	13.1918	13.3193	13.7155	13.7003	13.5045
O75190	DNAJB6	DnaJ homolog subfamily B member 6	DNJB6_HUMAN	TRUE	100	0.184072	14.2395	20172.6	21019.8	19427.5	18280.1	16217.6	16985.7	23537.3	26207.1	29217	19555.2	20269.5	19741.3		14.3001	14.3595	14.2458	14.158	13.9853	14.052	14.5227	14.6777	14.8345	14.2553	14.307	14.2689
O75191	XYLB	Xylulose kinase	XYLB_HUMAN	TRUE	83.3	0.257522	8.83096	578.002	393.713	449.144	527.159	NaN	431.509	651.504	NaN	NaN	492.391	700.355	355.902		9.17493	8.621	8.81104	9.04209	NaN	8.75325	9.34763	NaN	NaN	8.94366	9.45194	8.47534
O75204	TMEM127	Transmembrane protein 127	TM127_HUMAN	TRUE	77.8	0.335945	11.3435	2988.54	4169.01	4368.62	2892.02	3421.45	3500.97	2386.22	2308.97	NaN	NaN	1293.18	NaN		11.5452	12.0255	12.093	11.4979	11.7404	11.7735	11.2205	11.173	NaN	NaN	10.3367	NaN
O75208	COQ9	Ubiquinone biosynthesis protein COQ9, mitochondrial	COQ9_HUMAN	TRUE	100	0.300785	12.673	5638.14	6209.84	6199.91	4992.27	5220.62	5245.16	5150.9	5081.45	5333.6	5784.98	5383.21	5629.99		12.461	12.6003	12.598	12.2855	12.35	12.3568	12.3306	12.311	12.3809	12.4981	12.3942	12.4589
O75223	GGCT	Gamma-glutamylcyclotransferase	GGCT_HUMAN	TRUE	100	0.0897422	16.0766	73618.6	67739	70564.7	66914.8	60258.5	64923.5	63096.7	59935.1	62489.4	77311.8	76426.8	76143.4		16.1678	16.0477	16.1067	16.03	15.8789	15.9865	15.9453	15.8711	15.9313	16.2384	16.2218	16.2164
O75251	NDUFS7	NADH dehydrogenase [ubiquinone] iron-sulfur protein 7, mitochondrial	NDUS7_HUMAN	TRUE	100	0.265789	13.8871	15777.8	15605.7	13362.7	15701	12965.4	11791.2	10910.3	11226.1	9988.38	15239.8	15766.2	16926.3		13.9456	13.9298	13.7059	13.9386	13.6624	13.5254	13.4134	13.4546	13.286	13.8956	13.9445	14.047
O75293	GADD45B	Growth arrest and DNA damage-inducible protein GADD45 beta	GA45B_HUMAN	FALSE	55.6	0.374257	11.5158	954.814	NaN	NaN	3623.39	3917.29	3774.59	4402.39	4545.77	4026.3	NaN	NaN	NaN		9.89908	NaN	NaN	11.8231	11.9356	11.8821	12.1041	12.1503	11.9752	NaN	NaN	NaN
O75298	RTN2	Reticulon-2	RTN2_HUMAN	TRUE	83.3	0.64568	12.541	11448.8	12054.5	12417	11215	8126.09	7782.56	1846.7	2705.15	1886.74	NaN	NaN	NaN		13.4829	13.5573	13.6	13.4531	12.9883	12.926	10.8507	11.4015	10.8817	NaN	NaN	NaN
O75306	NDUFS2	NADH dehydrogenase [ubiquinone] iron-sulfur protein 2, mitochondrial	NDUS2_HUMAN	TRUE	100	0.114494	14.2596	20130	21777.7	21336.2	19234.9	19151.2	19200.2	16716.1	16844.4	16509.1	19276.2	18903.7	19147.8		14.2971	14.4106	14.381	14.2314	14.2251	14.2288	14.0289	14.04	14.011	14.2345	14.2064	14.2249
O75312	ZPR1	Zinc finger protein ZPR1	ZPR1_HUMAN	TRUE	100	0.0544745	14.9745	30480.2	32030.3	29911.7	29230.3	31605.6	29014.5	34299.2	33476.1	32830.8	33374.6	33871.5	32373.1		14.8956	14.9671	14.8684	14.8352	14.9479	14.8245	15.0659	15.0308	15.0028	15.0265	15.0478	14.9825
O75319	DUSP11	RNA/RNP complex-1-interacting phosphatase	DUS11_HUMAN	TRUE	100	0.247381	13.1907	9815.54	9777.76	13357.8	7737.15	8528.41	10482.5	8253.13	11760.6	15035.6	10048.5	10857.2	11331		13.2609	13.2553	13.7054	12.9176	13.0581	13.3557	13.0107	13.5217	13.8761	13.2947	13.4064	13.468
O75323	NIPSNAP2	Protein NipSnap homolog 2	NIPS2_HUMAN	TRUE	100	0.173022	15.2339	37695	37450.2	34318.5	37250.5	40465.5	39326	36430.1	34741.8	30609.1	32906.8	32550.7	33353		15.2021	15.1927	15.0667	15.185	15.3044	15.2632	15.1528	15.0844	14.9017	15.0061	14.9904	15.0255
O75330	HMMR	Hyaluronan mediated motility receptor	HMMR_HUMAN	TRUE	100	0.423751	13.0529	7113.63	6910.33	7368.53	6458.68	6962.28	6992.26	7162.33	8028.09	7700.92	6790.13	7025.68	6413.5		12.7964	12.7545	12.8472	12.657	12.7653	12.7715	12.8062	12.9708	12.9108	12.7292	12.7784	12.6469
O75340	PDCD6	Programmed cell death protein 6	PDCD6_HUMAN	TRUE	100	0.0739295	15.2605	35140.2	34687.4	33252.1	36796	40481.6	40001.6	42421.5	41728.5	44525.8	40609.8	40255	40919.4		15.1008	15.0821	15.0212	15.1673	15.305	15.2878	15.3725	15.3487	15.4424	15.3095	15.2969	15.3205
O75347	TBCA	Tubulin-specific chaperone A	TBCA_HUMAN	TRUE	100	0.035387	17.8223	226174	219398	226642	226940	226151	221219	239856	229353	225005	248769	246770	241540		17.7871	17.7432	17.7901	17.792	17.7869	17.7551	17.8718	17.8072	17.7796	17.9244	17.9128	17.8819
O75348	ATP6V1G1	V-type proton ATPase subunit G 1	VATG1_HUMAN	TRUE	100	0.212076	15.081	44924.2	47937.5	48247.7	36539.7	34702.6	34346.7	29432.8	29391.8	33198.2	27927	28572.3	26121.8		15.4552	15.5489	15.5582	15.1572	15.0828	15.0679	14.8451	14.8431	15.0188	14.7694	14.8023	14.673
O75351	VPS4B	Vacuolar protein sorting-associated protein 4B	VPS4B_HUMAN	TRUE	100	0.155621	14.6296	27117.8	28692.7	26403.8	27432	25528.7	25628.3	32696.3	30554.9	29891.7	26761.8	27892.9	26498.3		14.727	14.8084	14.6885	14.7436	14.6398	14.6455	14.9968	14.8991	14.8675	14.7079	14.7676	14.6936
O75352	MPDU1	Mannose-P-dolichol utilization defect 1 protein	MPU1_HUMAN	TRUE	100	0.235873	14.3038	13764.4	15394.2	15577.7	18231	17394.8	20357.8	19862.3	25609.8	18819.2	22596.6	23560.5	23701.9		13.7486	13.9101	13.9272	14.1541	14.0864	14.3133	14.2777	14.6444	14.1999	14.4638	14.5241	14.5327
O75354	ENTPD6	Ectonucleoside triphosphate diphosphohydrolase 6	ENTP6_HUMAN	TRUE	100	0.251527	11.7282	3015.31	2731.94	2344.33	2603.07	4567.33	3262.36	4190.08	5131	3604.52	4440.58	4445	4578.54		11.5581	11.4157	11.195	11.346	12.1571	11.6717	12.0328	12.325	11.8156	12.1165	12.118	12.1607
O75362	ZNF217	Zinc finger protein 217	ZN217_HUMAN	TRUE	94.4	0.807769	10.766	1110.42	1716.26	1528.92	NaN	1351.17	605.196	908.974	997.373	682.849	2032.85	1974.01	2047.63		10.1169	10.745	10.5783	NaN	10.4	9.24126	9.8281	9.96199	9.41542	10.9893	10.9469	10.9997
O75367	MACROH2A1	Core histone macro-H2A.1	H2AY_HUMAN	TRUE	100	0.123575	18.1531	259786	264570	268449	267051	268398	267656	281675	280978	266699	274796	273568	273480		17.987	18.0133	18.0343	18.0268	18.034	18.03	18.1037	18.1001	18.0249	18.068	18.0615	18.0611
O75368	SH3BGRL	Adapter SH3BGRL	SH3L1_HUMAN	TRUE	77.8	0.0908743	11.9844	3835.45	3962.14	3971.72	NaN	3775.92	3566.55	3901.45	4793	3841.1	4529.31	4623.93	4248.22		11.9052	11.9521	11.9555	NaN	11.8826	11.8003	11.9298	12.2267	11.9073	12.1451	12.1749	12.0526
O75369	FLNB	Filamin-B	FLNB_HUMAN	TRUE	100	0.121276	19.4585	863133	856838	867196	795687	779611	790275	754748	748541	751059	665396	662635	661464		19.7192	19.7087	19.726	19.6018	19.5724	19.592	19.5256	19.5137	19.5186	19.3439	19.3379	19.3353
O75376	NCOR1	Nuclear receptor corepressor 1	NCOR1_HUMAN	TRUE	100	0.246407	12.4441	5037.03	4826.42	4885.99	4269.38	4094.16	4186.59	6324.22	5991.08	6166.57	8493.98	8243.98	8293.67		12.2984	12.2367	12.2544	12.0598	11.9994	12.0316	12.6267	12.5486	12.5903	13.0522	13.0091	13.0178
O75380	NDUFS6	NADH dehydrogenase [ubiquinone] iron-sulfur protein 6, mitochondrial	NDUS6_HUMAN	TRUE	100	0.195921	15.104	33176.6	33450.3	36868.2	32786.7	32730.1	34399.2	25958.1	28085.4	24219.1	34013	34410.1	32970.4		15.0179	15.0297	15.1701	15.0008	14.9983	15.0701	14.6639	14.7775	14.5639	15.0538	15.0705	15.0089
O75381	PEX14	Peroxisomal membrane protein PEX14	PEX14_HUMAN	TRUE	100	0.136984	15.7703	47796.4	48609	46274	52598.9	55803.9	57446.2	64564.4	68155	66931.3	66040.6	60736	65843.2		15.5446	15.5689	15.4979	15.6827	15.7681	15.8099	15.9785	16.0565	16.0304	16.0111	15.8903	16.0067
O75382	TRIM3	Tripartite motif-containing protein 3	TRIM3_HUMAN	TRUE	100	0.252291	12.7082	9161.87	8244.15	7783.64	6633.15	7390.44	6635.91	5003.37	4651.37	4572.54	5466.61	4976.59	4736.55		13.1614	13.0092	12.9262	12.6955	12.8514	12.6961	12.2887	12.1834	12.1588	12.4164	12.2809	12.2096
O75385	ULK1	Serine/threonine-protein kinase ULK1	ULK1_HUMAN	TRUE	100	0.343652	10.9858	3460.32	3248.02	2707.75	2041.58	1718.01	1722.46	2749.73	3032.78	3098.38	1095.3	1209.43	1083.69		11.7567	11.6653	11.4029	10.9955	10.7465	10.7503	11.4251	11.5664	11.5973	10.0971	10.2401	10.0817
O75386	TULP3	Tubby-related protein 3	TULP3_HUMAN	TRUE	100	0.433155	14.4278	24872.4	24269.1	29377.2	33678.2	31665.1	27164.3	39115.4	42909.9	42236.1	18496.3	20252.1	19342.1		14.6023	14.5668	14.8424	15.0395	14.9506	14.7294	15.2554	15.389	15.3662	14.1749	14.3058	14.2395
O75390	CS	Citrate synthase, mitochondrial	CISY_HUMAN	TRUE	100	0.129168	18.8207	506290	493987	476052	505534	497354	510734	367991	385331	377587	421579	416997	410573		18.9496	18.9141	18.8608	18.9474	18.9239	18.9622	18.4893	18.5557	18.5264	18.6854	18.6697	18.6473
O75391	SPAG7	Sperm-associated antigen 7	SPAG7_HUMAN	TRUE	100	0.341492	12.6284	3763.38	4863.2	5310.72	4523.23	3729.63	4292.62	7760.08	8299.94	8003.84	10589.3	11541.7	9515.2		11.8778	12.2477	12.3747	12.1431	11.8648	12.0676	12.9219	13.0189	12.9665	13.3703	13.4946	13.216
O75394	MRPL33	39S ribosomal protein L33, mitochondrial	RM33_HUMAN	TRUE	100	0.241799	12.5814	7439.54	7208.04	6794.43	4434.58	4506.44	4460.02	4977.98	4669.04	4777.77	6407.02	6109.12	6516.09		12.861	12.8154	12.7301	12.1146	12.1378	12.1228	12.2813	12.1889	12.2221	12.6454	12.5768	12.6698
O75396	SEC22B	Vesicle-trafficking protein SEC22b	SC22B_HUMAN	TRUE	100	0.202144	16.1496	102350	101322	100515	78898.4	79319.4	76262.9	80950.7	77761.5	76213	62627.5	64764.1	63257.6		16.6432	16.6286	16.6171	16.2677	16.2754	16.2187	16.3048	16.2468	16.2177	15.9345	15.9829	15.949
O75400	PRPF40A	Pre-mRNA-processing factor 40 homolog A	PR40A_HUMAN	TRUE	100	0.108282	16.4249	89286.5	84546.1	85076.4	92572	90031.1	86074.1	77364.7	70546.3	70980.4	84759.2	86279.6	81576.1		16.4462	16.3675	16.3765	16.4983	16.4581	16.3933	16.2394	16.1063	16.1151	16.3711	16.3967	16.3159
O75410	TACC1	Transforming acidic coiled-coil-containing protein 1	TACC1_HUMAN	TRUE	100	0.145677	14.6277	20176.1	21726.1	20980.6	28684.8	28262.1	28127.5	30623.8	29266.6	30773.8	22828.3	22415.7	23579.5		14.3004	14.4071	14.3568	14.808	14.7866	14.7797	14.9024	14.837	14.9094	14.4785	14.4522	14.5252
O75414	NME6	Nucleoside diphosphate kinase 6	NDK6_HUMAN	TRUE	88.9	0.358876	11.5128	3242.25	1560.62	2136.09	2107.55	NaN	2124.81	1853.87	NaN	2458.05	4310.73	4310.16	4511.93		11.6628	10.6079	11.0608	11.0413	NaN	11.0531	10.8563	NaN	11.2633	12.0737	12.0735	12.1395
O75419	CDC45	Cell division control protein 45 homolog	CDC45_HUMAN	TRUE	94.4	0.303833	11.28	2281.2	3004.16	2556.94	2513.02	2305.36	1850.96	NaN	1535.53	1133.96	2501.93	2634.45	1777.38		11.1556	11.5527	11.3202	11.2952	11.1708	10.8541	NaN	10.5845	10.1472	11.2888	11.3633	10.7955
O75427	LRCH4	Leucine-rich repeat and calponin homology domain-containing protein 4	LRCH4_HUMAN	TRUE	100	0.227771	12.7812	7721	6775.44	6338.56	6472.28	6004.63	5766.85	11137.3	10325.9	10341.9	6839.86	6856.08	6316.08		12.9146	12.7261	12.6299	12.6601	12.5519	12.4936	13.4431	13.334	13.3362	12.7398	12.7432	12.6248
O75431	MTX2	Metaxin-2	MTX2_HUMAN	TRUE	100	0.094794	15.0387	28655.5	29019.1	29921.2	33145.8	30112.3	37582.4	33979.1	36665.4	40207.5	32905.1	30614.5	32761.2		14.8065	14.8247	14.8689	15.0165	14.8781	15.1978	15.0524	15.1621	15.2952	15.006	14.9019	14.9997
O75436	VPS26A	Vacuolar protein sorting-associated protein 26A	VP26A_HUMAN	TRUE	100	0.076418	16.45	87340.3	86804	84892	91631.9	92276.4	90416.1	96365.6	93416.3	98014.4	94136.9	89693.5	88953.8		16.4144	16.4055	16.3733	16.4836	16.4937	16.4643	16.5562	16.5114	16.5807	16.5225	16.4527	16.4408
O75438	NDUFB1	NADH dehydrogenase [ubiquinone] 1 beta subcomplex subunit 1	NDUB1_HUMAN	TRUE	100	0.189276	14.2702	15366.4	15659	15291.4	17420.9	20199.7	19483.7	17649.9	19741.4	19221.1	26461.4	26774.8	24129.2		13.9075	13.9347	13.9004	14.0885	14.302	14.25	14.1074	14.2689	14.2304	14.6916	14.7086	14.5585
O75439	PMPCB	Mitochondrial-processing peptidase subunit beta	MPPB_HUMAN	TRUE	100	0.160869	15.9205	78870.9	78844.3	76373.1	63934	62887.7	59854.2	53533.8	53225.1	51111.5	57300.8	55470.6	54136.9		16.2672	16.2667	16.2208	15.9643	15.9405	15.8692	15.7082	15.6998	15.6414	15.8063	15.7594	15.7243
O75446	SAP30	Histone deacetylase complex subunit SAP30	SAP30_HUMAN	TRUE	100	0.312614	13.3618	13759.2	16839.4	14519	12835.2	12258.6	13797	7395.81	6136.91	7258.45	7397.48	8260.63	8149.53		13.7481	14.0396	13.8257	13.6478	13.5815	13.7521	12.8525	12.5833	12.8254	12.8528	13.012	12.9925
O75448	MED24	Mediator of RNA polymerase II transcription subunit 24	MED24_HUMAN	TRUE	100	0.0694439	13.5597	11804.9	11706.9	11428.4	12243.4	12350.8	12287.9	10806.4	12096.7	12171.4	12055.9	11608.1	11251.5		13.5271	13.5151	13.4803	13.5797	13.5923	13.5849	13.3996	13.5623	13.5712	13.5575	13.5028	13.4578
O75449	KATNA1	Katanin p60 ATPase-containing subunit A1	KTNA1_HUMAN	TRUE	100	0.370859	12.7156	7545.54	7177.01	7004.45	7158.82	7493.01	6937.93	6579.29	6339.48	6832.37	3721.21	3880.64	3813.84		12.8814	12.8092	12.7741	12.8055	12.8713	12.7603	12.6837	12.6301	12.7382	11.8616	11.9221	11.897
O75460	ERN1	Serine/threonine-protein kinase/endoribonuclease IRE1	ERN1_HUMAN	TRUE	83.3	0.697347	12.0185	3450.51	3085.39	3949.49	2688.91	3478.87	2874.01	2994.09	2308.04	3247.63	NaN	NaN	NaN		11.7526	11.5912	11.9474	11.3928	11.7644	11.4888	11.5479	11.1725	11.6652	NaN	NaN	NaN
O75467	ZNF324	Zinc finger protein 324A	Z324A_HUMAN	TRUE	100	0.440458	12.9564	10160	10253	10006	10701.8	11866.3	9115	5570.56	4118.72	4503.29	5296.07	8565.64	3616.66		13.3106	13.3238	13.2886	13.3856	13.5346	13.154	12.4436	12.008	12.1368	12.3707	13.0643	11.8204
O75473	LGR5	Leucine-rich repeat-containing G-protein coupled receptor 5	LGR5_HUMAN	FALSE	22.2	0.369045	13.727	NaN	NaN	NaN	NaN	NaN	NaN	NaN	NaN	6633.75	16177.4	17068.4	18454.2		NaN	NaN	NaN	NaN	NaN	NaN	NaN	NaN	12.6956	13.9817	14.059	14.1717
O75475	PSIP1	PC4 and SFRS1-interacting protein	PSIP1_HUMAN	TRUE	100	0.103581	14.1904	20236.1	19848.9	20182.3	14916.1	15930.4	15251.6	17392.3	17622.4	19299.9	18953.4	18967	18932.6		14.3046	14.2768	14.3008	13.8646	13.9595	13.8967	14.0862	14.1051	14.2363	14.2102	14.2112	14.2086
O75477	ERLIN1	Erlin-1	ERLN1_HUMAN	TRUE	100	0.178844	14.1937	18026.5	17386.7	17947.9	16869.6	16244.4	16127.6	15853	17633.4	16830.5	17487.1	19293	17321.3		14.1378	14.0857	14.1315	14.0421	13.9877	13.9772	13.9525	14.106	14.0388	14.094	14.2358	14.0803
O75486	SUPT3H	Transcription initiation protein SPT3 homolog	SUPT3_HUMAN	TRUE	77.8	0.416666	9.00918	325.027	415.58	NaN	NaN	398.306	543.268	538.101	881.691	1051.05	611.185	706.631	807.621		8.34441	8.69898	NaN	NaN	8.63773	9.08552	9.07173	9.78413	10.0376	9.25546	9.46481	9.65753
O75487	GPC4	Glypican-4	GPC4_HUMAN	FALSE	44.4	0.380115	10.405	NaN	NaN	1496.64	NaN	NaN	NaN	NaN	NaN	1049.22	965.955	872.206	1002.9		NaN	NaN	10.5475	NaN	NaN	NaN	NaN	NaN	10.0351	9.91581	9.76852	9.96996
O75489	NDUFS3	NADH dehydrogenase [ubiquinone] iron-sulfur protein 3, mitochondrial	NDUS3_HUMAN	TRUE	100	0.0732301	16.4628	95658.9	92289.5	89213	92388.5	85982.3	93058.2	77670.1	79644.2	77208.1	89808.3	88429.4	93404.4		16.5456	16.4939	16.445	16.4954	16.3918	16.5058	16.2451	16.2813	16.2365	16.4546	16.4322	16.5112
O75494	SRSF10	Serine/arginine-rich splicing factor 10	SRS10_HUMAN	TRUE	100	0.138504	16.2021	70886.4	74724.4	72920.4	81303.8	79821.8	80814.4	73483.9	72216.5	74307.2	72714.1	71808	72973.4		16.1132	16.1893	16.154	16.311	16.2845	16.3023	16.1651	16.14	16.1812	16.1499	16.1319	16.1551
O75496	GMNN	Geminin	GEMI_HUMAN	TRUE	100	0.565139	12.5221	4283.94	4908.48	4412.55	3010.54	3203.77	2064.49	5129.1	3263.11	2956.51	8444.63	9116.37	9032.27		12.0647	12.2611	12.1074	11.5558	11.6456	11.0116	12.3245	11.672	11.5297	13.0438	13.1542	13.1409
O75503	CLN5	Ceroid-lipofuscinosis neuronal protein 5	CLN5_HUMAN	TRUE	100	0.102023	20.0181	1.09111e+06	1.12904e+06	1221866	894399	1.02808e+06	963074	974017	976614	926382	1.08012e+06	1.05235e+06	1.00944e+06		20.0574	20.1067	20.2207	19.7706	19.9715	19.8773	19.8936	19.8974	19.8212	20.0428	20.0052	19.9451
O75506	HSBP1	Heat shock factor-binding protein 1	HSBP1_HUMAN	TRUE	100	0.197843	14.9844	38970.1	33649.4	35551.2	37842.4	33845.6	34388.4	29945.7	30148	32562.2	31879.1	31081.9	31144.1		15.2501	15.0383	15.1176	15.2077	15.0467	15.0696	14.8701	14.8798	14.9909	14.9603	14.9238	14.9267
O75521	ECI2	Enoyl-CoA delta isomerase 2	ECI2_HUMAN	TRUE	100	0.265557	13.616	15952.8	17073.5	16572.5	12267.9	13030.4	12177.5	9571.33	9383.54	9377.21	9586.92	9238.99	8266.4		13.9615	14.0595	14.0165	13.5826	13.6696	13.5719	13.2245	13.1959	13.1949	13.2269	13.1735	13.013
O75529	TAF5L	TAF5-like RNA polymerase II p300/CBP-associated factor-associated factor 65 kDa subunit 5L	TAF5L_HUMAN	TRUE	100	0.208522	12.1502	4637.05	4869.73	5455.5	3456.01	3741.04	3310.55	3901.43	4082.83	4103.39	4859.52	5311.32	4152.07		12.179	12.2496	12.4135	11.7549	11.8692	11.6929	11.9298	11.9954	12.0026	12.2466	12.3749	12.0196
O75530	EED	Polycomb protein EED	EED_HUMAN	TRUE	100	0.105042	14.3479	19306.2	20205.5	18420	19950.7	21000.6	19666.1	18369.6	17124.8	17896.3	22469.8	21513.7	21320		14.2368	14.3025	14.169	14.2842	14.3581	14.2634	14.165	14.0638	14.1274	14.4557	14.393	14.3799
O75531	BANF1	Barrier-to-autointegration factor	BAF_HUMAN	TRUE	100	0.0864267	16.893	106672	120977	118350	113385	112442	119123	120336	118602	120777	114752	110573	114715		16.7028	16.8844	16.8527	16.7909	16.7788	16.8621	16.8767	16.8558	16.882	16.8082	16.7546	16.8077
O75533	SF3B1	Splicing factor 3B subunit 1	SF3B1_HUMAN	TRUE	100	0.0838245	16.8732	118194	115420	116075	123770	117864	119394	122921	123579	126571	140304	141300	135352		16.8508	16.8165	16.8247	16.9173	16.8468	16.8654	16.9074	16.9151	16.9496	17.0982	17.1084	17.0464
O75534	CSDE1	Cold shock domain-containing protein E1	CSDE1_HUMAN	TRUE	100	0.272067	16.2127	65964.6	64747.4	66593	69904.8	69118.1	69483.6	89504.4	89456.6	87293	118855	116057	116859		16.0094	15.9825	16.0231	16.0931	16.0768	16.0844	16.4497	16.4489	16.4136	16.8588	16.8245	16.8344
O75554	WBP4	WW domain-binding protein 4	WBP4_HUMAN	TRUE	100	0.170556	13.2877	10806.2	11461.5	10948.2	9286.18	9063.33	7805.03	9150.5	7731.62	8637.39	8451.48	8871.64	8676.56		13.3996	13.4845	13.4184	13.1809	13.1458	12.9302	13.1596	12.9166	13.0764	13.045	13.115	13.0829
O75569	PRKRA	Interferon-inducible double-stranded RNA-dependent protein kinase activator A	PRKRA_HUMAN	TRUE	100	0.173189	13.5828	11047.7	11363	11965.3	10371.6	10771.7	10250.4	11876	12333.7	12111.3	12503.5	12754	11913.1		13.4315	13.4721	13.5466	13.3404	13.395	13.3234	13.5358	13.5903	13.5641	13.61	13.6387	13.5403
O75570	MTRF1	Peptide chain release factor 1, mitochondrial	RF1M_HUMAN	TRUE	94.4	0.425822	12.375	NaN	6874.73	4679.86	4961.88	5818.66	6407.6	2238.96	5018.14	8005.68	3329.29	4618.4	5555.33		NaN	12.7471	12.1923	12.2767	12.5065	12.6456	11.1286	12.2929	12.9668	11.701	12.1732	12.4397
O75586	MED6	Mediator of RNA polymerase II transcription subunit 6	MED6_HUMAN	TRUE	100	0.159562	12.7543	5743.78	6774.61	6920.67	7078.54	6541.48	7096.24	8031.43	9209.78	7601.48	6296.5	6148.8	6009.84		12.4878	12.7259	12.7567	12.7892	12.6754	12.7928	12.9714	13.169	12.8921	12.6203	12.5861	12.5531
O75592	MYCBP2	E3 ubiquitin-protein ligase MYCBP2	MYCB2_HUMAN	TRUE	100	0.165828	13.7579	16608.7	17760.3	17393.5	15986	16292.1	15825.4	14696.2	15763.3	14955.1	12204.1	13015.3	12054.3		14.0196	14.1164	14.0863	13.9645	13.9919	13.95	13.8432	13.9443	13.8683	13.5751	13.6679	13.5573
O75600	GCAT	2-amino-3-ketobutyrate coenzyme A ligase, mitochondrial	KBL_HUMAN	TRUE	100	0.479212	11	3272.81	2185.86	4170.22	1454.15	1773.56	2696.52	1011.3	1660.75	1537.87	3350.16	3276.2	1805.78		11.6763	11.094	12.0259	10.506	10.7924	11.3969	9.98199	10.6976	10.5867	11.71	11.6778	10.8184
O75607	NPM3	Nucleoplasmin-3	NPM3_HUMAN	TRUE	100	0.232782	14.3443	21027.3	21120.6	20847.2	19209.8	18068.3	21562.8	16036.8	17646.9	20076.1	18160	18080.6	20565.1		14.36	14.3664	14.3476	14.2296	14.1412	14.3963	13.9691	14.1071	14.2932	14.1485	14.1422	14.3279
O75608	LYPLA1	Acyl-protein thioesterase 1	LYPA1_HUMAN	TRUE	100	0.0887803	16.0663	69523.3	67052.8	72798	71251.2	60144.5	72328.9	61710.4	68458.7	67002.4	74859.1	73121.2	83286.8		16.0852	16.033	16.1516	16.1206	15.8761	16.1423	15.9132	16.0629	16.0319	16.1919	16.158	16.3458
O75616	ERAL1	GTPase Era, mitochondrial	ERAL1_HUMAN	TRUE	100	0.290983	15.1881	42192.4	44976.5	44275.9	27437.4	30977.4	25174.4	31148	36891.6	38090.8	59797	63216.4	57202.1		15.3647	15.4569	15.4342	14.7439	14.9189	14.6197	14.9269	15.171	15.2172	15.8678	15.948	15.8038
O75629	CREG1	Protein CREG1	CREG1_HUMAN	TRUE	100	0.158193	15.4096	48200.9	44918.8	48555.6	39503.5	35497.6	26077.9	41207	37735.5	44828.6	43053.9	44732.5	43802.4		15.5568	15.455	15.5674	15.2697	15.1154	14.6705	15.3306	15.2036	15.4521	15.3939	15.449	15.4187
O75643	SNRNP200	U5 small nuclear ribonucleoprotein 200 kDa helicase	U520_HUMAN	TRUE	100	0.0828602	16.2012	78987.6	78730.8	77787.4	84123.3	82250.8	81220.4	69844.2	70401.1	71102.4	70392.9	71025.3	71241.3		16.2693	16.2646	16.2472	16.3602	16.3277	16.3096	16.0919	16.1033	16.1176	16.1031	16.116	16.1204
O75648	TRMU	Mitochondrial tRNA-specific 2-thiouridylase 1	MTU1_HUMAN	TRUE	100	0.136961	12.5017	4867.13	4535.21	6288.55	5064.41	5224.15	5743.61	6569.21	6464.17	7448.91	6643.94	6635.74	6602.01		12.2489	12.147	12.6185	12.3062	12.351	12.4877	12.6815	12.6582	12.8628	12.6978	12.696	12.6887
O75663	TIPRL	TIP41-like protein	TIPRL_HUMAN	TRUE	100	0.0922742	15.2694	44657.2	43636.3	44854.1	41074.9	37099.2	39091.4	38870.3	43282	41376.8	38555.1	37238.6	38648.9		15.4466	15.4132	15.453	15.326	15.1791	15.2546	15.2464	15.4015	15.3365	15.2346	15.1845	15.2381
O75665	OFD1	Centriole and centriolar satellite protein OFD1	OFD1_HUMAN	TRUE	100	0.332036	13.115	6831.51	8546.37	9033.92	8343.91	8141.35	9813.43	13966.7	14767.9	15200.1	9926.72	11499.4	9926.07		12.738	13.0611	13.1411	13.0265	12.9911	13.2605	13.7697	13.8502	13.8918	13.2771	13.4893	13.277
O75674	TOM1L1	TOM1-like protein 1	TM1L1_HUMAN	TRUE	100	0.369133	12.2401	4621.04	3867.85	4267.81	2460.29	4933.57	3756.2	7892.54	8055.6	9732.08	4871.21	5969.34	6395.17		12.174	11.9173	12.0593	11.2646	12.2684	11.8751	12.9463	12.9758	13.2485	12.2501	12.5434	12.6428
O75676	RPS6KA4	Ribosomal protein S6 kinase alpha-4	KS6A4_HUMAN	TRUE	100	0.170164	14.7541	24275.2	24671.6	24004.9	22613.9	21865.1	22901	25557.9	24644	24649.7	35889.1	35479.3	35666.9		14.5672	14.5906	14.551	14.4649	14.4163	14.4831	14.6415	14.589	14.5893	15.1313	15.1147	15.1223
O75683	SURF6	Surfeit locus protein 6	SURF6_HUMAN	TRUE	100	0.417808	13.7178	19323.9	19220.2	19627.8	19480.6	20950.4	20985.8	19068.5	20184.3	19941.7	19936.2	19944.3	17837.9		14.2381	14.2303	14.2606	14.2498	14.3547	14.3571	14.2189	14.3009	14.2835	14.2831	14.2837	14.1227
O75688	PPM1B	Protein phosphatase 1B	PPM1B_HUMAN	TRUE	100	0.0794317	14.45	23834.6	24021.3	25206.9	21173.1	21978.7	22423.5	23616.2	22211	23164	19552.3	18823.1	20129.1		14.5408	14.552	14.6215	14.3699	14.4238	14.4527	14.5275	14.439	14.4996	14.2551	14.2002	14.297
O75689	ADAP1	Arf-GAP with dual PH domain-containing protein 1	ADAP1_HUMAN	TRUE	100	0.199522	12.8523	6802.33	6017.9	6146.93	7375.02	6374.44	5646.65	8759.75	7922.69	7670.81	9147.16	8890.62	9272.25		12.7318	12.555	12.5857	12.8484	12.6381	12.4632	13.0967	12.9518	12.9052	13.1591	13.1181	13.1787
O75691	UTP20	Small subunit processome component 20 homolog	UTP20_HUMAN	TRUE	100	0.438052	12.6505	8052.76	8197.41	8345.95	10125.8	10229.6	10454	9748.34	9617.03	9343.52	10679.7	10484.3	10596.8		12.9753	13.001	13.0269	13.3057	13.3205	13.3518	13.2509	13.2314	13.1898	13.3826	13.3559	13.3713
O75694	NUP155	Nuclear pore complex protein Nup155	NU155_HUMAN	TRUE	100	0.0617889	15.5898	45762.6	47880.4	46967.2	50147.5	51099.4	51524.4	45020.6	45388.4	44975.7	49211.9	47912.6	47830.8		15.4819	15.5471	15.5194	15.6139	15.641	15.653	15.4583	15.47	15.4569	15.5867	15.5481	15.5457
O75695	RP2	Protein XRP2	XRP2_HUMAN	TRUE	100	0.186459	15.9265	56508.8	60898.2	52708.2	49607	48449.6	46832.9	55597.2	58263.9	60110.9	62842.9	61092.9	58705.7		15.7862	15.8941	15.6857	15.5983	15.5642	15.5152	15.7627	15.8303	15.8753	15.9395	15.8987	15.8412
O75717	WDHD1	WD repeat and HMG-box DNA-binding protein 1	WDHD1_HUMAN	TRUE	100	0.139852	14.4836	23097	22021.1	22409.4	19891.3	20994.8	20718.2	20084.7	19674.9	18794.9	29564.3	28804.2	29446.2		14.4954	14.4266	14.4518	14.2798	14.3577	14.3386	14.2938	14.2641	14.1981	14.8516	14.814	14.8458
O75718	CRTAP	Cartilage-associated protein	CRTAP_HUMAN	TRUE	100	0.194759	14.2919	17785.3	18609	17685	16487.2	17213.5	16948.8	17089.8	16289.7	15671.8	21729.7	21809.5	20933.5		14.1184	14.1837	14.1102	14.0091	14.0712	14.0489	14.0608	13.9917	13.9359	14.4074	14.4127	14.3535
O75746	SLC25A12	Electrogenic aspartate/glutamate antiporter SLC25A12, mitochondrial	S2512_HUMAN	TRUE	100	0.0736979	15.6777	49311	50684.2	52257.6	57056.3	57558.2	58922.7	53338.4	50541.9	50796.8	51277.5	51663.9	49322.1		15.5896	15.6292	15.6734	15.8001	15.8127	15.8465	15.7029	15.6252	15.6325	15.646	15.6569	15.5899
O75787	ATP6AP2	Renin receptor	RENR_HUMAN	TRUE	100	0.144837	14.4257	21917.1	22989.3	22339.7	25850.7	27495.2	27027.7	19486.2	20247.3	20324.6	16911.6	16800.3	17247.5		14.4198	14.4887	14.4473	14.6579	14.7469	14.7222	14.2502	14.3054	14.3109	14.0457	14.0362	14.0741
O75792	RNASEH2A	Ribonuclease H2 subunit A	RNH2A_HUMAN	TRUE	100	0.120925	14.4645	19360.6	19416.8	18686.6	20792.4	19317.4	20695.8	20461.5	22666.8	22477.8	26146.7	25021.2	24608.7		14.2408	14.245	14.1897	14.3438	14.2376	14.337	14.3206	14.4683	14.4562	14.6743	14.6109	14.5869
O75794	CDC123	Cell division cycle protein 123 homolog	CD123_HUMAN	TRUE	100	0.244275	14.271	18875.6	18137.3	16483	22391.6	22424.6	24003.3	26762	25065.5	27922.1	25209.3	24336.5	25116.8		14.2042	14.1467	14.0087	14.4507	14.4528	14.5509	14.7079	14.6134	14.7691	14.6217	14.5708	14.6164
O75800	ZMYND10	Zinc finger MYND domain-containing protein 10	ZMY10_HUMAN	TRUE	33.3	0.260449	9.81512	766.375	737.167	905.677	NaN	NaN	NaN	NaN	NaN	NaN	NaN	NaN	NaN		9.58191	9.52585	9.82285	NaN	NaN	NaN	NaN	NaN	NaN	NaN	NaN	NaN
O75807	PPP1R15A	Protein phosphatase 1 regulatory subunit 15A	PR15A_HUMAN	FALSE	50	0.343197	13.3002	NaN	9938.63	NaN	5430.98	6605.34	7363.17	13919	13678.2	15507.9	13713	10172.7	NaN		NaN	13.2788	NaN	12.407	12.6894	12.8461	13.7648	13.7396	13.9207	13.7433	13.3124	NaN
O75817	POP7	Ribonuclease P protein subunit p20	POP7_HUMAN	TRUE	100	0.180958	13.7622	15466.8	15400.7	16392.7	16396	16185.5	16082.4	12911.9	11345.6	8586.01	13915.4	15406.3	13600.7		13.9169	13.9107	14.0008	14.0011	13.9824	13.9732	13.6564	13.4698	13.0678	13.7644	13.9112	13.7314
O75818	RPP40	Ribonuclease P protein subunit p40	RPP40_HUMAN	TRUE	100	0.147322	13.6437	11677.9	12593	13142.4	12098	12004.9	12912.5	11469.7	12070	11987.3	13879.9	14638.6	14857.4		13.5115	13.6203	13.6819	13.5625	13.5513	13.6565	13.4855	13.5591	13.5492	13.7607	13.8375	13.8589
O75821	EIF3G	Eukaryotic translation initiation factor 3 subunit G	EIF3G_HUMAN	TRUE	100	0.111337	16.5233	91466.3	94281.1	94707.5	93898.1	91576.8	88740.5	100758	101968	96187.5	114421	112353	108659		16.481	16.5247	16.5312	16.5188	16.4827	16.4373	16.6205	16.6378	16.5536	16.804	16.7777	16.7294
O75822	EIF3J	Eukaryotic translation initiation factor 3 subunit J	EIF3J_HUMAN	TRUE	100	0.0718889	16.4075	83975.8	86040.3	82690.6	85782.9	88311.2	83072.2	94001.6	96499.2	92533	94443.7	94437.5	90014.5		16.3577	16.3927	16.3354	16.3884	16.4303	16.3421	16.5204	16.5582	16.4977	16.5272	16.5271	16.4579
O75828	CBR3	Carbonyl reductase [NADPH] 3	CBR3_HUMAN	TRUE	100	0.170437	14.727	31360.5	34602.4	35908.1	21396.4	26190.5	19249	27106.3	24326.8	23264.3	24799.9	26161.2	21568.3		14.9367	15.0786	15.132	14.3851	14.6768	14.2325	14.7263	14.5703	14.5058	14.598	14.6751	14.3966
O75832	PSMD10	26S proteasome non-ATPase regulatory subunit 10	PSD10_HUMAN	TRUE	100	0.0823268	14.4233	22614.5	23352.2	21721.9	18255.5	19470.8	21116.2	23091.9	22532.8	22568.1	22741.7	22455.6	22959.7		14.465	14.5113	14.4069	14.156	14.249	14.3661	14.4951	14.4597	14.462	14.4731	14.4548	14.4868
O75843	AP1G2	AP-1 complex subunit gamma-like 2	AP1G2_HUMAN	TRUE	100	0.240116	14.5109	19691.3	19757.2	20636.4	16464.7	17139.6	16817.8	26055.6	26701	28565.5	32252.2	32984.1	33465.5		14.2653	14.2701	14.3329	14.0071	14.065	14.0377	14.6693	14.7046	14.802	14.9771	15.0095	15.0304
O75844	ZMPSTE24	CAAX prenyl protease 1 homolog	FACE1_HUMAN	TRUE	100	0.0741813	15.3914	39293.3	40370.7	38352.6	36745.6	40470.9	42465.7	43878.5	42663.1	41724.4	43927.1	43489.1	44341.8		15.262	15.301	15.227	15.1653	15.3046	15.374	15.4212	15.3807	15.3486	15.4228	15.4084	15.4364
O75845	SC5D	Lathosterol oxidase	SC5D_HUMAN	TRUE	83.3	0.701561	11.4451	1385.11	NaN	1717.79	5277.93	6307.8	6057.92	7280.74	8171.49	4348.32	1794.69	2001.01	2142.72		10.4358	NaN	10.7463	12.3658	12.6229	12.5646	12.8299	12.9964	12.0862	10.8095	10.9665	11.0652
O75864	PPP1R37	Protein phosphatase 1 regulatory subunit 37	PPR37_HUMAN	TRUE	100	0.255167	11.1823	1322.45	2383.62	1848.42	2111.35	2529.28	2596.52	3178.84	2839.35	3376.55	2775.71	2712.06	2668.94		10.369	11.2189	10.8521	11.044	11.3045	11.3424	11.6343	11.4713	11.7213	11.4386	11.4052	11.3821
O75865	TRAPPC6A	Trafficking protein particle complex subunit 6A	TPC6A_HUMAN	TRUE	100	0.502558	11.3607	5520.89	5546.04	5872.67	3707.51	2952.46	3523.22	2359.75	2257.42	1863.11	2097.48	1996.74	1848.03		12.4307	12.4372	12.5198	11.8562	11.5277	11.7827	11.2044	11.1405	10.8635	11.0344	10.9634	10.8518
O75874	IDH1	Isocitrate dehydrogenase [NADP] cytoplasmic	IDHC_HUMAN	TRUE	100	0.110278	17.5978	194685	187608	188857	200642	194828	198784	237581	224880	230955	162963	160229	161269		17.5708	17.5174	17.5269	17.6143	17.5718	17.6008	17.8581	17.7788	17.8173	17.3142	17.2898	17.2991
O75880	SCO1	Protein SCO1 homolog, mitochondrial	SCO1_HUMAN	TRUE	100	0.0882594	15.007	32980.7	39093	35246.1	32851.5	26932.3	32212.5	30935.9	36776.7	33717.6	29899.5	31042.8	31913.5		15.0093	15.2546	15.1052	15.0037	14.7171	14.9753	14.917	15.1665	15.0412	14.8678	14.922	14.9619
O75882	ATRN	Attractin	ATRN_HUMAN	TRUE	100	0.186728	12.6627	7642.12	8358.38	7812.16	7889.87	7981.96	7621.05	7725.51	6490.75	5999.76	6502.19	6609.66	6717.42		12.8998	13.029	12.9315	12.9458	12.9625	12.8958	12.9154	12.6642	12.5507	12.6667	12.6904	12.7137
O75884	RBBP9	Serine hydrolase RBBP9	RBBP9_HUMAN	TRUE	100	0.173728	13.1983	9834.82	10231.2	9177.21	10422.5	9733.58	8418.65	9634.7	9882.62	10516.3	12209.8	11957	10871.7		13.2637	13.3207	13.1638	13.3474	13.2488	13.0394	13.234	13.2707	13.3603	13.5758	13.5456	13.4083
O75886	STAM2	Signal transducing adapter molecule 2	STAM2_HUMAN	TRUE	100	0.179851	13.6418	17342	15921.5	17265.1	11959.4	12372.2	10517.7	12910.2	14105.7	15140.5	14059.6	13037.7	13121.2		14.082	13.9587	14.0756	13.5459	13.5948	13.3605	13.6562	13.784	13.8861	13.7793	13.6704	13.6796
O75896	TUSC2	Tumor suppressor candidate 2	TUSC2_HUMAN	TRUE	100	0.192255	12.8696	6626.67	8333.98	8403.53	7305.41	6787.64	7363.04	4635.53	5634.99	6391.61	6309.54	7049.62	7826.59		12.6941	13.0248	13.0368	12.8348	12.7287	12.8461	12.1785	12.4602	12.642	12.6233	12.7833	12.9342
O75897	SULT1C4	Sulfotransferase 1C4	ST1C4_HUMAN	FALSE	44.4	0.701088	10.5239	NaN	NaN	431.405	NaN	NaN	NaN	534.674	717.608	2311.33	3557	3432.67	3494.92		NaN	NaN	8.7529	NaN	NaN	NaN	9.06252	9.48705	11.1745	11.7964	11.7451	11.771
O75907	DGAT1	Diacylglycerol O-acyltransferase 1	DGAT1_HUMAN	TRUE	100	0.300916	12.6848	6758.43	6483.21	6558.98	5145.71	7582.5	8511.06	4873.23	4968	4816.4	5045.31	4386.28	4801.21		12.7225	12.6625	12.6793	12.3292	12.8885	13.0551	12.2507	12.2785	12.2337	12.3007	12.0988	12.2292
O75909	CCNK	Cyclin-K	CCNK_HUMAN	TRUE	100	0.110041	14.721	27465.2	22063.6	24223.9	23040.2	25613.7	24918.7	28642.1	27088	29235.6	30809.6	24704.3	25438.2		14.7453	14.4294	14.5641	14.4919	14.6446	14.6049	14.8058	14.7254	14.8354	14.9111	14.5925	14.6347
O75911	DHRS3	Short-chain dehydrogenase/reductase 3	DHRS3_HUMAN	TRUE	83.3	1.1263	10.8252	437.779	1002.93	NaN	1124.56	592.081	356.603	2659.29	3671.35	2053.23	1789.46	1732.91	1731.9		8.77406	9.97	NaN	10.1351	9.20965	8.47817	11.3768	11.8421	11.0037	10.8053	10.759	10.7581
O75915	ARL6IP5	PRA1 family protein 3	PRAF3_HUMAN	TRUE	100	0.0927616	15.3044	35649	37797.8	36656.2	42483.1	45442.1	41155.7	44495.7	42300.8	42917.3	35300.7	42150.2	38325.2		15.1216	15.206	15.1618	15.3746	15.4717	15.3288	15.4414	15.3684	15.3893	15.1074	15.3633	15.226
O75925	PIAS1	E3 SUMO-protein ligase PIAS1	PIAS1_HUMAN	TRUE	100	0.233735	12.2519	6418.23	5966.24	5878.88	5527.06	4741.8	3708.46	4148.4	3931.5	3413.53	6924.06	6115.52	6343.17		12.648	12.5426	12.5213	12.4323	12.2112	11.8566	12.0183	11.9409	11.737	12.7574	12.5783	12.631
O75934	BCAS2	Pre-mRNA-splicing factor SPF27	SPF27_HUMAN	TRUE	100	0.102961	15.3724	45039.6	42666.9	43338	42032.3	41340.7	40907	37811	40385.4	39091.9	41439.9	39611.1	40140.9		15.4589	15.3808	15.4033	15.3592	15.3353	15.3201	15.2065	15.3015	15.2546	15.3387	15.2736	15.2928
O75935	DCTN3	Dynactin subunit 3	DCTN3_HUMAN	TRUE	100	0.204087	16.4472	86165.4	87089.6	90156.2	82294	82434.2	90115.1	113056	83866.7	84413	120042	119303	111233		16.3948	16.4102	16.4601	16.3285	16.331	16.4595	16.7867	16.3558	16.3652	16.8732	16.8643	16.7632
O75937	DNAJC8	DnaJ homolog subfamily C member 8	DNJC8_HUMAN	TRUE	100	0.138009	16.1465	88153.3	85793.5	83768.7	73116.8	74188.7	71402.1	61290.3	58664.4	56697.8	62522.8	64481.5	63054.1		16.4277	16.3886	16.3541	16.1579	16.1789	16.1237	15.9034	15.8402	15.791	15.9321	15.9766	15.9443
O75940	SMNDC1	Survival of motor neuron-related-splicing factor 30	SPF30_HUMAN	TRUE	100	0.132651	14.2573	17665.5	17468.2	18439.9	19384	20016.7	21734.1	20584.2	22145.5	21537	22194.6	22182.6	22610.1		14.1086	14.0924	14.1705	14.2426	14.2889	14.4077	14.3292	14.4347	14.3945	14.4379	14.4371	14.4647
O75947	ATP5PD	ATP synthase subunit d, mitochondrial	ATP5H_HUMAN	TRUE	100	0.13517	16.7282	103180	112107	115239	120196	121234	123410	91863.4	91993.3	91307.1	91200.8	92562.8	94361.3		16.6548	16.7745	16.8143	16.875	16.8874	16.9131	16.4872	16.4892	16.4784	16.4768	16.4981	16.5259
O75955	FLOT1	Flotillin-1	FLOT1_HUMAN	TRUE	100	0.112313	15.6052	41614.2	40845.4	41981.7	53932	55957.1	54568.3	57977.6	57954.3	59244.1	46505.1	45542.6	49262.9		15.3448	15.3179	15.3575	15.7189	15.772	15.7358	15.8232	15.8226	15.8544	15.5051	15.4749	15.5882
O75962	TRIO	Triple functional domain protein	TRIO_HUMAN	TRUE	100	0.103567	12.6907	6796.37	6990.1	7087.57	5276.17	6401.25	6620.66	6801.13	7419.09	7820.73	7031.53	7060.89	7059.02		12.7305	12.7711	12.7911	12.3653	12.6441	12.6928	12.7316	12.857	12.9331	12.7796	12.7856	12.7853
O75964	ATP5MG	ATP synthase subunit g, mitochondrial	ATP5L_HUMAN	TRUE	100	0.173587	17.7266	211341	211813	221126	229232	235793	228868	178349	176603	182242	197667	193731	199856		17.6892	17.6924	17.7545	17.8064	17.8472	17.8042	17.4443	17.4302	17.4755	17.5927	17.5637	17.6086
O75976	CPD	Carboxypeptidase D	CBPD_HUMAN	TRUE	100	0.297814	14.6066	39046	38713.9	37767.4	17483.7	18455.9	16528.3	17504.2	15946	15185.1	28400.5	29967.2	28356		15.2529	15.2406	15.2049	14.0937	14.1718	14.0126	14.0954	13.9609	13.8904	14.7936	14.8711	14.7914
O76003	GLRX3	Glutaredoxin-3	GLRX3_HUMAN	TRUE	100	0.116465	16.3443	81632.1	84987.3	83908.5	79157.4	82268	81233.3	90059.2	88365.6	93846.5	98492.4	99831.6	99991		16.3168	16.375	16.3565	16.2724	16.328	16.3098	16.4586	16.4312	16.518	16.5877	16.6072	16.6095
O76015	SWISS-PROT:O76015	Keratin, type I cuticular HA8 (Hair keratin, type I HA8)		TRUE	100	0.250987	21.4649	4.50762e+06	3.72117e+06	3.75989e+06	3.60472e+06	3.86217e+06	4.02594e+06	2926393	2.658e+06	2877341	1.99862e+06	2.19147e+06	1.93921e+06		22.1039	21.8273	21.8423	21.7815	21.881	21.9409	21.4807	21.3419	21.4563	20.9306	21.0635	20.887
O76021	RSL1D1	Ribosomal L1 domain-containing protein 1	RL1D1_HUMAN	TRUE	100	0.519775	16.0408	105110	105521	107987	132908	129493	132593	99575.2	96026.7	96687.2	111794	108804	109684		16.6815	16.6872	16.7205	17.0201	16.9825	17.0166	16.6035	16.5511	16.561	16.7705	16.7314	16.743
O76024	WFS1	Wolframin	WFS1_HUMAN	TRUE	100	0.248948	14.5514	31656.2	29952.4	31209.8	28651.9	29309.4	30327	18438.2	17716	18652.8	15765.2	16039.9	16448.8		14.9502	14.8704	14.9297	14.8063	14.8391	14.8883	14.1704	14.1128	14.1871	13.9445	13.9694	14.0057
O76027	ANXA9	Annexin A9	ANXA9_HUMAN	TRUE	100	0.262879	13.9959	24810.5	23093.3	23755.1	16633.6	16913.6	15753.9	11006.1	10189.3	11551.3	18213.3	19182	19088.3		14.5987	14.4952	14.5359	14.0218	14.0459	13.9434	13.426	13.3148	13.4958	14.1527	14.2275	14.2204
O76031	CLPX	ATP-dependent Clp protease ATP-binding subunit clpX-like, mitochondrial	CLPX_HUMAN	TRUE	100	0.056259	17.194	160481	163833	159950	142802	145574	139738	136226	137182	140896	152499	153211	155266		17.292	17.3219	17.2873	17.1237	17.1514	17.0924	17.0556	17.0657	17.1043	17.2184	17.2252	17.2444
O76054	SEC14L2	SEC14-like protein 2	S14L2_HUMAN	TRUE	100	0.439203	13.4224	8310.9	8210.35	7963.91	8251.53	8661.48	7611.3	11145.4	11253.4	11259.4	9273.09	8706	8054.22		13.0208	13.0032	12.9593	13.0104	13.0804	12.8939	13.4442	13.4581	13.4588	13.1788	13.0878	12.9755
O76062	TM7SF2	Delta(14)-sterol reductase TM7SF2	ERG24_HUMAN	TRUE	100	0.429995	13.5289	12733.2	14620.4	12316.3	11159.5	11784.8	11970.3	7465.69	8419.38	8187.03	7377.28	7087.87	6400.35		13.6363	13.8357	13.5883	13.446	13.5246	13.5472	12.8661	13.0395	12.9991	12.8489	12.7911	12.6439
O76071	CIAO1	Probable cytosolic iron-sulfur protein assembly protein CIAO1	CIAO1_HUMAN	TRUE	100	0.162831	14.9003	36773.7	36800.3	36814.1	35150.8	34785.7	35705.1	26956.8	27085.6	25333.8	27470.3	25656	26980.2		15.1664	15.1674	15.168	15.1013	15.0862	15.1238	14.7184	14.7252	14.6288	14.7456	14.647	14.7196
O76075	DFFB	DNA fragmentation factor subunit beta	DFFB_HUMAN	TRUE	100	0.212564	12.2037	5569.25	6729.71	6465.78	4052.54	3607.65	4136.04	4256.65	3975.13	4130.62	5410.54	5541.18	5513.93		12.4433	12.7163	12.6586	11.9846	11.8168	12.014	12.0555	11.9568	12.0121	12.4016	12.436	12.4289
O76080	ZFAND5	AN1-type zinc finger protein 5	ZFAN5_HUMAN	TRUE	100	1.20062	11.6913	2700.58	2302.8	2532.18	8795.03	8571.32	8171.82	21119.6	23943.7	20160.1	2755.86	3141.54	2517.62		11.3991	11.1692	11.3062	13.1025	13.0653	12.9964	14.3663	14.5474	14.2992	11.4283	11.6173	11.2978
O76094	SRP72	Signal recognition particle subunit SRP72	SRP72_HUMAN	TRUE	100	0.0572172	16.4637	90284.9	90645.9	94668	87622.4	86442.7	87618.9	95121.9	99699.7	98842.9	96138.9	95217.3	93665.3		16.4622	16.468	16.5306	16.419	16.3995	16.419	16.5375	16.6053	16.5929	16.5528	16.5389	16.5152
O76095	JTB	Protein JTB	JTB_HUMAN	TRUE	100	0.146264	14.2706	18531	16266.1	16231.8	21233.7	22054.9	18260	22126.2	16798.5	15275.3	22433.2	22855.7	21772.6		14.1777	13.9896	13.9865	14.3741	14.4288	14.1564	14.4335	14.036	13.8989	14.4533	14.4803	14.4102
O94760	DDAH1	N(G),N(G)-dimethylarginine dimethylaminohydrolase 1	DDAH1_HUMAN	TRUE	100	0.0907046	15.6823	57284	55585.9	58632.1	45083.8	49005.6	48016.9	51332.3	50672.9	50617.4	47689.1	48390.3	46960.8		15.8058	15.7624	15.8394	15.4603	15.5807	15.5513	15.6476	15.6289	15.6273	15.5414	15.5624	15.5192
O94762	RECQL5	ATP-dependent DNA helicase Q5	RECQ5_HUMAN	TRUE	100	0.266682	13.5255	15316.1	17224.9	18147.9	11906.1	13966.3	11204.4	12044.7	3779.24	9950.21	13146.3	11697.8	13566.3		13.9028	14.0722	14.1475	13.5394	13.7697	13.4518	13.5561	11.8839	13.2805	13.6824	13.514	13.7277
O94763	URI1	Unconventional prefoldin RPB5 interactor 1	RMP_HUMAN	TRUE	100	0.127216	12.13	4184.02	4542.08	4500.58	4088.48	3929.98	3716.53	4486.41	4608.92	4779.16	5723.35	5323.94	5684.95		12.0307	12.1491	12.1359	11.9973	11.9403	11.8597	12.1313	12.1702	12.2225	12.4826	12.3783	12.4729
O94766	B3GAT3	Galactosylgalactosylxylosylprotein 3-beta-glucuronosyltransferase 3	B3GA3_HUMAN	TRUE	100	0.210894	13.8288	14607.8	15647.2	16555	14735.5	14979.4	14622.8	11466.2	13903.6	12887.5	11068.7	12144.5	12970.3		13.8345	13.9336	14.015	13.847	13.8707	13.8359	13.4851	13.7632	13.6537	13.4342	13.568	13.6629
O94768	STK17B	Serine/threonine-protein kinase 17B	ST17B_HUMAN	TRUE	100	0.371513	10.9574	2350.63	3029.81	2781.54	3706.09	3002.3	2741.4	3214.9	1713.9	2216.19	1445.75	1923.4	1590.15		11.1988	11.565	11.4417	11.8557	11.5519	11.4207	11.6506	10.7431	11.1139	10.4976	10.9094	10.6349
O94776	MTA2	Metastasis-associated protein MTA2	MTA2_HUMAN	TRUE	100	0.120412	15.423	42523.2	41248.1	41556.2	41823.9	40985.4	40357.4	38258.5	35474.9	39216.8	44274.7	44661.1	43627		15.376	15.332	15.3428	15.352	15.3228	15.3005	15.2235	15.1145	15.2592	15.4342	15.4467	15.4129
O94804	STK10	Serine/threonine-protein kinase 10	STK10_HUMAN	TRUE	100	0.101287	13.607	12339.1	13269.9	11881.7	11954.4	11405	10407.6	14391	14615.3	15166.1	12933.8	13552.6	13029.3		13.591	13.6959	13.5365	13.5453	13.4774	13.3454	13.8129	13.8352	13.8886	13.6589	13.7263	13.6695
O94811	TPPP	Tubulin polymerization-promoting protein	TPPP_HUMAN	TRUE	100	0.453126	13.0978	13899	14241.6	12584.8	9027.3	10372.9	11835	7589.7	6743.48	6292.61	5124.96	4723.02	4373.36		13.7627	13.7978	13.6194	13.1401	13.3405	13.5308	12.8898	12.7193	12.6194	12.3233	12.2055	12.0945
O94822	LTN1	E3 ubiquitin-protein ligase listerin	LTN1_HUMAN	TRUE	100	0.225857	13.8498	19763	19829.6	19549.3	18454.3	18383.4	18189	15658.6	14159.3	14627.9	15798.2	16177.6	15186.2		14.2705	14.2754	14.2548	14.1717	14.1661	14.1508	13.9347	13.7895	13.8364	13.9475	13.9817	13.8905
O94826	TOMM70	Mitochondrial import receptor subunit TOM70	TOM70_HUMAN	TRUE	100	0.167512	16.841	129393	129659	127497	122694	122745	123761	102252	103497	99405.2	93383.9	93694.6	90957.9		16.9814	16.9844	16.9601	16.9047	16.9053	16.9172	16.6418	16.6592	16.601	16.5109	16.5157	16.4729
O94829	IPO13	Importin-13	IPO13_HUMAN	TRUE	100	0.176503	11.9056	5026.94	4217.26	4568.42	4275.98	3728.08	3997.6	3414.26	3086.82	3492.14	4080.94	2522.59	2818.62		12.2955	12.0421	12.1575	12.062	11.8642	11.9649	11.7374	11.5919	11.7699	11.9947	11.3007	11.4608
O94830	DDHD2	Phospholipase DDHD2	DDHD2_HUMAN	TRUE	100	0.13175	12.2013	3941.83	4136.65	4472.42	3483.69	4170.87	4095.2	4320.09	4657.36	5060.46	5313.94	5336.72	5610.26		11.9446	12.0142	12.1268	11.7664	12.0261	11.9997	12.0768	12.1853	12.3051	12.3756	12.3817	12.4539
O94832	MYO1D	Unconventional myosin-Id	MYO1D_HUMAN	TRUE	100	0.0899716	15.3339	43210.6	43223.2	42713.8	34896.6	34917.7	35173.9	47396.5	46932.3	45898.6	40902.4	41817.8	41010.9		15.3991	15.3995	15.3824	15.0908	15.0917	15.1022	15.5325	15.5183	15.4862	15.3199	15.3518	15.3237
O94842	TOX4	TOX high mobility group box family member 4	TOX4_HUMAN	TRUE	100	0.183881	13.3695	12291.2	12916.2	11700.9	12077.7	10993.9	11439.5	13223.2	13789.3	12159	10015.1	10617.8	11148.8		13.5853	13.6569	13.5143	13.5601	13.4244	13.4817	13.6908	13.7513	13.5697	13.2899	13.3742	13.4446
O94851	MICAL2	[F-actin]-monooxygenase MICAL2	MICA2_HUMAN	TRUE	100	0.142222	14.2677	18130.2	18535	18613.8	21944.1	22401.6	21529	23261.3	23298	23530.9	20433.4	21250.6	19493.2		14.1461	14.178	14.1841	14.4215	14.4513	14.394	14.5056	14.5079	14.5223	14.3186	14.3752	14.2507
O94855	SEC24D	Protein transport protein Sec24D	SC24D_HUMAN	TRUE	100	0.141264	14.6595	25108.3	26669.3	24808.7	24250.2	24268.8	24585.6	33534	33030.9	34537.3	26311.3	25719.8	25462.8		14.6159	14.7029	14.5986	14.5657	14.5668	14.5855	15.0333	15.0115	15.0759	14.6834	14.6506	14.6361
O94864	SUPT7L	STAGA complex 65 subunit gamma	ST65G_HUMAN	TRUE	100	0.144467	13.1778	9168.59	9799.22	9959.4	7039.72	7579.18	7725.87	8130.62	9167.32	8103.98	8653.49	9465.13	9266.49		13.1625	13.2585	13.2818	12.7813	12.8878	12.9155	12.9891	13.1623	12.9844	13.0791	13.2084	13.1778
O94874	UFL1	E3 UFM1-protein ligase 1	UFL1_HUMAN	TRUE	100	0.129223	15.3136	36579.9	36474.2	36681	40767.5	39916.6	39573.2	51926.4	53194.4	49693.1	42336.8	43369.3	41073.9		15.1588	15.1546	15.1627	15.3151	15.2847	15.2722	15.6642	15.699	15.6008	15.3696	15.4044	15.3259
O94876	TMCC1	Transmembrane and coiled-coil domains protein 1	TMCC1_HUMAN	TRUE	61.1	0.503982	9.89329	1516	525.293	759.191	726.666	1136.4	NaN	2073.76	1550.59	1607.92	844.21	586.292	450.332		10.5661	9.03698	9.56832	9.50515	10.1503	NaN	11.018	10.5986	10.651	9.72146	9.19548	8.81484
O94880	PHF14	PHD finger protein 14	PHF14_HUMAN	TRUE	100	0.200515	13.0131	6114.17	6070.46	5712.53	7015.87	7652.55	6859.63	9255.46	9985.7	9657.06	10529.5	10380.2	9946		12.5779	12.5676	12.4799	12.7764	12.9017	12.7439	13.1761	13.2856	13.2374	13.3621	13.3415	13.2799
O94886	TMEM63A	CSC1-like protein 1	CSCL1_HUMAN	TRUE	100	0.109851	14.7212	24034.5	25035.1	24752.6	23573.1	23981.5	21911.8	27336.3	24732.3	26451.1	31622.2	31647.5	28644.9		14.5528	14.6117	14.5953	14.5249	14.5496	14.4194	14.7385	14.5941	14.691	14.9487	14.9498	14.806
O94887	FARP2	FERM, ARHGEF and pleckstrin domain-containing protein 2	FARP2_HUMAN	TRUE	100	0.215549	12.9733	11031.7	10594.4	11079.2	8978.57	10305.1	10188.5	7728.14	6476.98	7823.32	6626.32	6866.08	6964.52		13.4294	13.371	13.4356	13.1323	13.3311	13.3147	12.9159	12.6611	12.9336	12.694	12.7453	12.7658
O94888	UBXN7	UBX domain-containing protein 7	UBXN7_HUMAN	TRUE	100	0.154258	13.841	15671	15421.3	15971.3	16452.2	14813	16245.9	17105.2	17083.5	16522.9	16548.9	16606.7	17627.4		13.9358	13.9126	13.9632	14.006	13.8546	13.9878	14.0621	14.0603	14.0122	14.0144	14.0195	14.1055
O94901	SUN1	SUN domain-containing protein 1	SUN1_HUMAN	TRUE	100	0.243577	15.1298	45977.3	45698.9	48131.9	47903	48872.6	49673	34447.5	34621.6	32521.4	24328.5	24409.7	24046.8		15.4886	15.4799	15.5547	15.5478	15.5767	15.6002	15.0721	15.0794	14.9891	14.5704	14.5752	14.5536
O94903	PLPBP	Pyridoxal phosphate homeostasis protein	PLPHP_HUMAN	TRUE	100	0.113923	14.8189	26408.8	28359.8	29073.7	28662.9	31839.5	30247.1	27683.2	25512.1	26928.6	24913.8	24665.9	23476.3		14.6887	14.7916	14.8274	14.8069	14.9585	14.8845	14.7567	14.6389	14.7168	14.6047	14.5902	14.5189
O94905	ERLIN2	Erlin-2	ERLN2_HUMAN	TRUE	100	0.155544	16.2519	75252	80750.2	78396.6	78010.8	76006.5	75450.4	75263.9	73551.1	71203.9	60872.7	59221.7	60985.4		16.1994	16.3012	16.2585	16.2514	16.2138	16.2032	16.1997	16.1665	16.1197	15.8935	15.8538	15.8962
O94906	PRPF6	Pre-mRNA-processing factor 6	PRP6_HUMAN	TRUE	100	0.187073	16.023	67852.1	70471.7	68642.3	74213.8	74496.6	71306.5	56040.9	55629.3	58085.4	63780.9	61648.5	61877.3		16.0501	16.1048	16.0668	16.1794	16.1849	16.1217	15.7742	15.7636	15.8259	15.9608	15.9118	15.9171
O94907	DKK1	Dickkopf-related protein 1	DKK1_HUMAN	TRUE	77.8	0.473381	9.98412	1944.38	2309.15	1587.55	640.953	563.687	377.632	693.823	1123.53	NaN	1133.71	1338.52	1032.24		10.9251	11.1731	10.6326	9.32407	9.13875	8.56084	9.43842	10.1338	NaN	10.1468	10.3864	10.0116
O94913	PCF11	Pre-mRNA cleavage complex 2 protein Pcf11	PCF11_HUMAN	TRUE	100	0.0910343	11.9554	4075.69	4075.66	3862.79	3920.62	3744.96	3977.54	3934.54	3483.17	4304.43	4352.49	4038.59	3963.33		11.9928	11.9928	11.9154	11.9369	11.8707	11.9577	11.942	11.7662	12.0716	12.0876	11.9796	11.9525
O94915	FRYL	Protein furry homolog-like	FRYL_HUMAN	TRUE	100	0.168476	13.1226	12147.9	11945.1	11904.3	8465.32	8926.49	9163.07	9152.27	8723.37	8526.87	9440.65	9291.94	8643.34		13.5684	13.5441	13.5392	13.0473	13.1239	13.1616	13.1599	13.0907	13.0578	13.2047	13.1818	13.0774
O94916	NFAT5	Nuclear factor of activated T-cells 5	NFAT5_HUMAN	TRUE	88.9	0.524024	10.7411	3894.77	3177.95	2789.51	3087.58	3439.37	2377.44	1973.07	800.317	1078.05	1543.22	634.461	1251.06		11.9273	11.6339	11.4458	11.5923	11.7479	11.2152	10.9462	9.64443	10.0742	10.5917	9.30939	10.2889
O94919	ENDOD1	Endonuclease domain-containing 1 protein	ENDD1_HUMAN	TRUE	100	0.202836	14.6616	30856.2	30874.6	30197.5	28056.4	26757.4	27919.9	23419.2	24399.2	26005.4	17323.3	15873.9	16481.9		14.9133	14.9141	14.8821	14.776	14.7076	14.769	14.5154	14.5745	14.6665	14.0804	13.9544	14.0086
O94923	GLCE	D-glucuronyl C5-epimerase	GLCE_HUMAN	TRUE	100	0.355587	12.8727	11765.9	11998.9	12439.7	10103.1	10094.4	10512.8	5891.53	4986.2	5687.23	5638.37	5725.35	5790.46		13.5223	13.5506	13.6027	13.3025	13.3013	13.3599	12.5244	12.2837	12.4735	12.4611	12.4831	12.4995
O94925	GLS	Glutaminase kidney isoform, mitochondrial	GLSK_HUMAN	TRUE	100	0.261017	16.6514	127696	127196	126964	120349	118022	121630	80330.5	81585	79539.4	63401.4	62441.3	65215.4		16.9624	16.9567	16.9541	16.8769	16.8487	16.8921	16.2937	16.316	16.2794	15.9522	15.9302	15.9929
O94927	HAUS5	HAUS augmin-like complex subunit 5	HAUS5_HUMAN	TRUE	100	0.113995	12.8253	9192.05	7735.29	7433.62	7380.1	7217.58	6227.84	6578.39	7314.18	6706.93	8215.44	8490.63	8025.7		13.1662	12.9172	12.8598	12.8494	12.8173	12.6045	12.6835	12.8365	12.7114	13.0041	13.0517	12.9704
O94952	FBXO21	F-box only protein 21	FBX21_HUMAN	TRUE	100	0.268239	12.72	10662	9661.86	11087.9	7577.8	7387.28	7574.15	6156.64	5560.6	5436.6	6655.32	5305.79	5504.12		13.3802	13.2381	13.4367	12.8876	12.8508	12.8869	12.5879	12.441	12.4085	12.7003	12.3734	12.4263
O94953	KDM4B	Lysine-specific demethylase 4B	KDM4B_HUMAN	TRUE	100	0.416597	14.4984	28986.6	27808.9	25385.7	26425.5	25495.7	25480.2	16002.8	12362.7	12217.8	16352.6	17114.6	15326.4		14.8231	14.7633	14.6317	14.6896	14.638	14.6371	13.966	13.5937	13.5767	13.9972	14.0629	13.9037
O94955	RHOBTB3	Rho-related BTB domain-containing protein 3	RHBT3_HUMAN	TRUE	72.2	0.506074	12.2022	3378.37	3389.39	4990.03	NaN	NaN	3193.24	5351.79	5044.69	5554.93	9013.51	9617.1	10053.3		11.7221	11.7268	12.2848	NaN	NaN	11.6408	12.3858	12.3005	12.4396	13.1379	13.2314	13.2954
O94966	USP19	Ubiquitin carboxyl-terminal hydrolase 19	UBP19_HUMAN	TRUE	100	0.0846916	14.1398	17167.1	18193.1	17747.2	16478.4	15568.8	15221	21074	20722.2	18977.5	17785.2	17562	18847.4		14.0674	14.1511	14.1153	14.0083	13.9264	13.8938	14.3632	14.3389	14.212	14.1184	14.1002	14.2021
O94967	WDR47	WD repeat-containing protein 47	WDR47_HUMAN	TRUE	100	0.354673	14.5476	27640	29040.8	29057.3	28433.1	28895.9	27235.2	17537.1	14564.7	16228	12026.6	12979.5	11391.7		14.7545	14.8258	14.8266	14.7953	14.8186	14.7332	14.0981	13.8302	13.9862	13.5539	13.664	13.4757
O94973	AP2A2	AP-2 complex subunit alpha-2	AP2A2_HUMAN	TRUE	100	0.142237	15.0291	32263.7	32309.3	31947	32184.4	34312	35271.4	42400.4	39894.3	40113.5	37700.2	37887.9	36920.8		14.9776	14.9797	14.9634	14.9741	15.0664	15.1062	15.3718	15.2839	15.2918	15.2023	15.2095	15.1721
O94979	SEC31A	Protein transport protein Sec31A	SC31A_HUMAN	TRUE	100	0.0802838	15.8963	56472.8	56579.1	57385.1	55160.3	53695	53401.2	65825.1	66546	66031.4	62762.8	63240.1	64348.6		15.7853	15.788	15.8084	15.7513	15.7125	15.7046	16.0064	16.0221	16.0109	15.9376	15.9486	15.9736
O94992	HEXIM1	Protein HEXIM1	HEXI1_HUMAN	TRUE	100	0.347209	14.5127	22414.3	23412.8	22880.8	22989.1	22362.7	21479.5	19101.2	19687.4	18148.6	16939.3	16938.3	17485.2		14.4521	14.515	14.4819	14.4887	14.4488	14.3907	14.2214	14.265	14.1476	14.0481	14.048	14.0938
O95049	TJP3	Tight junction protein ZO-3	ZO3_HUMAN	TRUE	100	0.47779	12.9259	14111.6	14617.5	14240.4	11705.6	13520.6	12620.5	7225.47	7301.01	6752.2	7080.5	6499.61	5842.9		13.7846	13.8354	13.7977	13.5149	13.7229	13.6235	12.8189	12.8339	12.7211	12.7896	12.6661	12.5125
O95059	RPP14	Ribonuclease P protein subunit p14	RPP14_HUMAN	TRUE	100	0.219468	12.1972	5413.99	5127.56	4823.06	6023.16	4996.86	4243.46	6202.2	3236.3	5513.31	6065.13	4394.27	4870.26		12.4025	12.3241	12.2357	12.5563	12.2868	12.051	12.5986	11.6601	12.4287	12.5663	12.1014	12.2498
O95067	CCNB2	G2/mitotic-specific cyclin-B2	CCNB2_HUMAN	TRUE	100	0.299108	11.4478	2101.44	2337.73	2257.27	2701.63	2050.52	2292.35	2617.18	2793.33	2843.59	3726.91	4053.01	3530.66		11.0372	11.1909	11.1404	11.3996	11.0018	11.1626	11.3538	11.4478	11.4735	11.8638	11.9848	11.7857
O95070	YIF1A	Protein YIF1A	YIF1A_HUMAN	TRUE	100	0.217068	10.321	1340.23	1464.27	1352.94	1290.15	1440.68	1081.55	955.116	681.922	1125.61	1150.11	1118.77	1015.89		10.3883	10.516	10.4019	10.3333	10.4925	10.0789	9.89953	9.41346	10.1365	10.1676	10.1277	9.98853
O95071	UBR5	E3 ubiquitin-protein ligase UBR5	UBR5_HUMAN	TRUE	100	0.0615141	15.4803	42208.8	42194.5	41243.9	42184.6	45002	43327.5	49052.3	49398	49983.8	49350.8	47509.7	48223.5		15.3653	15.3648	15.3319	15.3644	15.4577	15.403	15.582	15.5922	15.6092	15.5908	15.5359	15.5574
O95072	REC8	Meiotic recombination protein REC8 homolog	REC8_HUMAN	TRUE	94.4	0.342598	12.2492	4908.09	4883.13	4507.99	7336.01	7584.28	7551.2	5493.71	5356.39	5168.64	3012.72	2045.17	2194.46		12.2609	12.2536	12.1383	12.8408	12.8888	12.8825	12.4236	12.387	12.3356	11.5569	10.998	11.0996
O95081	AGFG2	Arf-GAP domain and FG repeat-containing protein 2	AGFG2_HUMAN	TRUE	100	0.303531	13.8434	19223.3	19899.4	22103.2	15362.6	16917	16775.3	12533.2	8968.36	10447.6	11711.6	12760.1	12061.9		14.2306	14.2804	14.432	13.9071	14.0462	14.0341	13.6135	13.1306	13.3509	13.5157	13.6394	13.5582
O95084	PRSS23	Serine protease 23	PRS23_HUMAN	FALSE	44.4	0.369044	12.7084	NaN	NaN	4165.34	NaN	NaN	NaN	3597.79	NaN	NaN	10863.8	10111	8736.4		NaN	NaN	12.0242	NaN	NaN	NaN	11.8129	NaN	NaN	13.4072	13.3036	13.0928
O95104	SCAF4	SR-related and CTD-associated factor 4	SCAF4_HUMAN	TRUE	100	0.118109	14.4793	22498.6	22759.5	20136.7	21566	21957.5	21656.2	22294.8	23159.3	22492.3	25209.5	24296.7	22882.3		14.4575	14.4742	14.2975	14.3965	14.4224	14.4025	14.4444	14.4993	14.4571	14.6217	14.5685	14.4819
O95139	NDUFB6	NADH dehydrogenase [ubiquinone] 1 beta subcomplex subunit 6	NDUB6_HUMAN	TRUE	100	0.227266	13.9094	19327.9	17892.5	16640.8	20279.8	19105.8	21238.9	13875.3	12306.8	13786	12218.5	12832.2	13544.2		14.2384	14.1271	14.0224	14.3078	14.2217	14.3744	13.7602	13.5872	13.7509	13.5768	13.6475	13.7254
O95140	MFN2	Mitofusin-2	MFN2_HUMAN	TRUE	100	0.226128	13.9937	11006.9	12597.1	12109.9	20716.4	19982.3	20040.4	21856.6	22666.4	22468.2	12999.2	13333.3	14229.4		13.4261	13.6208	13.5639	14.3385	14.2864	14.2906	14.4158	14.4683	14.4556	13.6661	13.7027	13.7966
O95147	DUSP14	Dual specificity protein phosphatase 14	DUS14_HUMAN	TRUE	100	0.325264	13.4889	14748.8	14808.8	11226.7	17623.2	18976.4	17555.6	13265.3	15812.9	14612.8	9722.91	7616.63	10130.5		13.8483	13.8542	13.4547	14.1052	14.2119	14.0996	13.6954	13.9488	13.8349	13.2472	12.8949	13.3064
O95149	SNUPN	Snurportin-1	SPN1_HUMAN	TRUE	100	0.270437	11.6687	2937.87	3045.1	3501.48	2434.47	2077.17	2852.36	3859.91	5155.81	4742.33	4201.66	4095.29	4256.39		11.5206	11.5723	11.7737	11.2494	11.0204	11.4779	11.9144	12.332	12.2114	12.0367	11.9997	12.0554
O95154	AKR7A3	Aflatoxin B1 aldehyde reductase member 3	ARK73_HUMAN	TRUE	77.8	0.724003	10.2358	708.563	1097.5	NaN	512.471	576.337	NaN	461.853	NaN	NaN	753.367	814.189	1150.06		9.46875	10.1	NaN	9.00133	9.17077	NaN	8.85129	NaN	NaN	9.55721	9.66922	10.1675
O95155	UBE4B	Ubiquitin conjugation factor E4 B	UBE4B_HUMAN	TRUE	100	0.150087	13.344	10912.6	10744.5	12955.8	7293.61	8315.78	9988.42	10796.6	12385.7	13004.9	10675	10296.4	11562.8		13.4137	13.3913	13.6613	12.8324	13.0216	13.286	13.3983	13.5964	13.6668	13.382	13.3299	13.4972
O95159	ZFPL1	Zinc finger protein-like 1	ZFPL1_HUMAN	TRUE	100	0.119938	13.9183	15277.9	15528.6	13445.2	13778.3	13991.4	11763.3	18149.7	18438.4	17715.4	17402.8	15865.2	16480.7		13.8992	13.9226	13.7148	13.7501	13.7723	13.522	14.1477	14.1704	14.1127	14.087	13.9536	14.0085
O95163	ELP1	Elongator complex protein 1	ELP1_HUMAN	TRUE	100	0.123867	14.9398	32903.7	32167	33432.6	35368.8	35120.8	36328.6	34841.2	33839.9	35277.6	33090.6	34219.2	34274.6		15.006	14.9733	15.029	15.1102	15.1	15.1488	15.0885	15.0464	15.1065	15.0141	15.0625	15.0649
O95164	UBL3	Ubiquitin-like protein 3	UBL3_HUMAN	FALSE	50	0.336293	10.7233	NaN	NaN	NaN	NaN	NaN	NaN	2868.38	2347.67	2206.14	1630.03	1562.88	1811.75		NaN	NaN	NaN	NaN	NaN	NaN	11.486	11.197	11.1073	10.6707	10.61	10.8232
O95166	GABARAP	Gamma-aminobutyric acid receptor-associated protein	GBRAP_HUMAN	TRUE	100	0.366499	10.9577	1636.83	2097.76	2824.69	2782.16	2956.82	2860.74	2778	2722.07	2907.81	2883.52	2631.11	2640.89		10.6767	11.0346	11.4639	11.442	11.5298	11.4822	11.4398	11.4105	11.5057	11.4936	11.3615	11.3668
O95167	NDUFA3	NADH dehydrogenase [ubiquinone] 1 alpha subcomplex subunit 3	NDUA3_HUMAN	TRUE	100	0.215189	13.0147	6336.6	7378.11	9176.34	6608.34	9222.51	9192.85	7540	5739.79	4825.81	7129.01	10470.4	9474.88		12.6295	12.849	13.1637	12.6901	13.1709	13.1663	12.8803	12.4868	12.2366	12.7995	13.354	13.2099
O95168	NDUFB4	NADH dehydrogenase [ubiquinone] 1 beta subcomplex subunit 4	NDUB4_HUMAN	TRUE	100	0.157067	15.0239	34626.6	32579.5	33729.3	32974.3	33319.3	32638.1	31122	31300.9	29879	28016	29047.5	27449.6		15.0796	14.9917	15.0417	15.0091	15.0241	14.9943	14.9256	14.9339	14.8668	14.774	14.8261	14.7445
O95169	NDUFB8	NADH dehydrogenase [ubiquinone] 1 beta subcomplex subunit 8, mitochondrial	NDUB8_HUMAN	TRUE	100	0.155034	15.0686	35791.6	33734.5	32797.5	33531.3	34361.7	33118.8	29870.3	30465.7	28623	31534	31434.5	31484.2		15.1273	15.0419	15.0013	15.0332	15.0685	15.0154	14.8664	14.8949	14.8049	14.9446	14.9401	14.9423
O95171	SCEL	Sciellin	SCEL_HUMAN	TRUE	100	0.368309	14.261	18276.5	18805.7	17755.3	19505.1	19509.3	19706.8	28205.6	27578.7	26783.1	33964	33398.6	33509.8		14.1577	14.1989	14.116	14.2516	14.2519	14.2664	14.7837	14.7513	14.709	15.0517	15.0275	15.0323
O95178	NDUFB2	NADH dehydrogenase [ubiquinone] 1 beta subcomplex subunit 2, mitochondrial	NDUB2_HUMAN	TRUE	100	0.326057	14.5198	28526.8	26880.5	27824.4	22062	24129.2	23617	14143.4	18532.5	14221.7	19345.8	17111.5	19771.8		14.8	14.7143	14.7641	14.4293	14.5585	14.5275	13.7878	14.1778	13.7958	14.2397	14.0627	14.2712
O95182	NDUFA7	NADH dehydrogenase [ubiquinone] 1 alpha subcomplex subunit 7	NDUA7_HUMAN	TRUE	100	0.263757	11.4152	2488.77	2619.94	2994.39	2239.02	2293.79	2406.21	1705.6	1972.43	2493.11	2307.68	2652.93	2190.68		11.2812	11.3553	11.548	11.1287	11.1635	11.2325	10.7361	10.9458	11.2837	11.1722	11.3734	11.0972
O95197	RTN3	Reticulon-3	RTN3_HUMAN	TRUE	100	0.126775	16.4553	100210	101117	99990.8	95191.9	97186.5	97502.9	87022.3	91155.1	98646.7	69959.1	66645.8	65967		16.6127	16.6257	16.6095	16.5386	16.5685	16.5732	16.4091	16.476	16.59	16.0942	16.0242	16.0095
O95202	LETM1	Mitochondrial proton/calcium exchanger protein	LETM1_HUMAN	TRUE	100	0.112283	16.5795	90485.2	92977.7	94303.3	109897	106436	105553	83539.5	90235.5	82450.4	87299	88526.9	86735.4		16.4654	16.5046	16.525	16.7458	16.6996	16.6876	16.3502	16.4614	16.3312	16.4137	16.4338	16.4043
O95208	EPN2	Epsin-2	EPN2_HUMAN	TRUE	100	0.218933	11.5586	3339.83	3950.12	3034.14	2826.52	2123.02	2776.45	2876.31	2969.7	3431.76	3224.81	2662.71	3437.59		11.7056	11.9477	11.5671	11.4648	11.0519	11.439	11.49	11.5361	11.7447	11.655	11.3787	11.7472
O95210	STBD1	Starch-binding domain-containing protein 1	STBD1_HUMAN	TRUE	100	0.352427	12.4336	3809.04	3835.31	5087.66	3865.06	4056.48	3604.38	7315.22	7491.97	5893.79	7305.34	7180.19	7987.73		11.8952	11.9051	12.3128	11.9163	11.986	11.8155	12.8367	12.8711	12.525	12.8347	12.8098	12.9636
O95218	ZRANB2	Zinc finger Ran-binding domain-containing protein 2	ZRAB2_HUMAN	TRUE	100	0.112754	14.1113	15342.3	16567.8	15908.5	16071.4	17080.6	15724.9	16310	17979.1	15483.5	16774.2	17150.9	18211.6		13.9052	14.0161	13.9575	13.9722	14.0601	13.9408	13.9935	14.134	13.9184	14.034	14.066	14.1526
O95219	SNX4	Sorting nexin-4	SNX4_HUMAN	TRUE	100	0.0926401	13.4735	11008.3	11368.6	12660.4	10227.8	10579.8	10733.5	13578.1	13395.1	12441.1	11991.4	11648.6	12027.3		13.4263	13.4728	13.628	13.3202	13.369	13.3898	13.729	13.7094	13.6028	13.5497	13.5079	13.554
O95229	ZWINT	ZW10 interactor	ZWINT_HUMAN	TRUE	100	0.470708	11.3607	2278.16	1695.35	1398.99	1993.79	2704.63	2094.04	2130.97	2442.33	2034.57	5636.16	5483.74	5450.55		11.1537	10.7274	10.4502	10.9613	11.4012	11.0321	11.0573	11.254	10.9905	12.4605	12.4209	12.4122
O95232	LUC7L3	Luc7-like protein 3	LC7L3_HUMAN	TRUE	100	0.0614359	14.5939	23256.3	23759.6	23915.7	25329.7	25169	26890.6	24525.6	24982.4	28676.4	25157.1	24543.3	25634		14.5053	14.5362	14.5457	14.6285	14.6194	14.7148	14.582	14.6086	14.8076	14.6187	14.583	14.6458
O95235	KIF20A	Kinesin-like protein KIF20A	KI20A_HUMAN	TRUE	100	0.460607	13.7953	11023.4	8954.21	11711.1	10122.5	9414.61	13081.4	6638.23	9500.54	7505.95	15680.7	16141.1	17564.5		13.4283	13.1284	13.5156	13.3053	13.2007	13.6752	12.6966	13.2138	12.8738	13.9367	13.9785	14.1004
O95239	KIF4A	Chromosome-associated kinesin KIF4A	KIF4A_HUMAN	TRUE	100	0.189059	14.2852	15938.7	16635	16755.3	15743.2	15385.7	15800.3	18811.2	17945.9	18763.2	24605.9	25174	24843.2		13.9602	14.0219	14.0323	13.9424	13.9093	13.9477	14.1993	14.1314	14.1956	14.5867	14.6196	14.6006
O95243	MBD4	Methyl-CpG-binding domain protein 4	MBD4_HUMAN	TRUE	88.9	0.533404	10.1649	931.442	592.181	638.544	805.078	NaN	NaN	614.511	1124.89	834.071	727.259	977.706	951.19		9.86332	9.20989	9.31864	9.65299	NaN	NaN	9.26329	10.1356	9.70403	9.50633	9.93326	9.89359
O95248	SBF1	Myotubularin-related protein 5	MTMR5_HUMAN	TRUE	100	0.298096	13.4187	16495.5	17118.1	17269.1	10345	10378.8	11280.4	6565.83	8051.55	7251.61	8713.5	8453	8246.56		14.0098	14.0632	14.0759	13.3366	13.3413	13.4615	12.6808	12.9751	12.8241	13.089	13.0452	13.0096
O95249	GOSR1	Golgi SNAP receptor complex member 1	GOSR1_HUMAN	TRUE	100	0.17061	13.714	11105.7	11229.6	13295.2	12026.6	12679.6	13360.8	17256.5	15987.7	16783	16355.9	15949.3	16884.7		13.439	13.455	13.6986	13.5539	13.6302	13.7057	14.0749	13.9647	14.0347	13.9975	13.9612	14.0434
O95251	KAT7	Histone acetyltransferase KAT7	KAT7_HUMAN	TRUE	100	0.177289	12.4035	4987.36	5085.07	4373.87	4401.31	4241.31	4051.79	6039.36	5787.53	5787.86	7452.82	6750.18	6936.45		12.2841	12.3121	12.0947	12.1037	12.0503	11.9843	12.5602	12.4987	12.4988	12.8636	12.7207	12.76
O95260	ATE1	Arginyl-tRNA--protein transferase 1	ATE1_HUMAN	TRUE	100	0.141633	12.4381	4950.57	5689.71	5707.41	4023.43	4519.2	5006.73	6549.03	5342.13	6009.03	5514.91	5197.54	5605.08		12.2734	12.4741	12.4786	11.9742	12.1419	12.2897	12.6771	12.3832	12.5529	12.4291	12.3436	12.4525
O95271	TNKS	Poly [ADP-ribose] polymerase tankyrase-1	TNKS1_HUMAN	FALSE	33.3	0.299335	11.0214	NaN	NaN	NaN	1329.06	1470.03	2115.28	2545.2	2635.21	2909.83	NaN	NaN	NaN		NaN	NaN	NaN	10.3762	10.5216	11.0466	11.3136	11.3637	11.5067	NaN	NaN	NaN
O95273	CCNDBP1	Cyclin-D1-binding protein 1	CCDB1_HUMAN	TRUE	100	0.465729	11.8933	2155.51	2357.64	1713.36	2394.45	2029.92	2304.78	3344.03	3874.32	3769.93	3951.03	3890.84	4378.38		11.0738	11.2031	10.7426	11.2255	10.9872	11.1704	11.7074	11.9197	11.8803	11.948	11.9259	12.0962
O95274	LYPD3	Ly6/PLAUR domain-containing protein 3	LYPD3_HUMAN	TRUE	38.9	0.482709	9.81918	1611.54	1622.72	1418.52	1035.2	780.737	886.762	NaN	NaN	NaN	NaN	NaN	NaN		10.6542	10.6642	10.4702	10.0157	9.60869	9.7924	NaN	NaN	NaN	NaN	NaN	NaN
O95292	VAPB	Vesicle-associated membrane protein-associated protein B/C	VAPB_HUMAN	TRUE	100	0.0672256	16.2737	79493.4	80001.5	78839.2	74037.4	78753.6	77154.3	87389.3	83488.4	95025	76299.8	76441.8	78160.5		16.2785	16.2877	16.2666	16.176	16.2651	16.2355	16.4152	16.3493	16.536	16.2194	16.2221	16.2542
O95295	SNAPIN	SNARE-associated protein Snapin	SNAPN_HUMAN	TRUE	100	0.163593	13.1818	9417.3	9803.09	10088.9	8314.3	6909.53	8273.92	11646.4	12272	12064.4	9605.38	10396.5	9256.68		13.2011	13.259	13.3005	13.0214	12.7544	13.0144	13.5076	13.5831	13.5585	13.2296	13.3438	13.1763
O95297	MPZL1	Myelin protein zero-like protein 1	MPZL1_HUMAN	TRUE	100	0.378265	12.3972	4388.96	5283.18	5100.49	4175.23	3723.55	3899.39	8032.83	7999.95	8209.95	8692.11	8593.04	8438.37		12.0997	12.3672	12.3164	12.0276	11.8625	11.929	12.9717	12.9658	13.0032	13.0855	13.069	13.0427
O95298	NDUFC2	NADH dehydrogenase [ubiquinone] 1 subunit C2	NDUC2_HUMAN	TRUE	100	0.178828	13.8027	11881.7	12748.5	11478.2	16942.9	16418.5	16633	18843.3	17869.7	18084.6	11103.5	11472.3	10411.1		13.5365	13.638	13.4866	14.0484	14.003	14.0218	14.2018	14.1252	14.1425	13.4387	13.4859	13.3458
O95299	NDUFA10	NADH dehydrogenase [ubiquinone] 1 alpha subcomplex subunit 10, mitochondrial	NDUAA_HUMAN	TRUE	100	0.160516	15.2116	37830.8	43078.5	41148	31309.1	29765.3	30606.8	33786.4	33345	31020.2	36527.4	36345.7	36975.7		15.2073	15.3947	15.3285	14.9343	14.8613	14.9016	15.0442	15.0252	14.9209	15.1567	15.1495	15.1743
O95302	FKBP9	Peptidyl-prolyl cis-trans isomerase FKBP9	FKBP9_HUMAN	TRUE	100	0.192364	15.8691	46193.4	47768.5	45768.1	51537.1	54581.5	51360	58874.4	56728.8	58274.3	59403.7	60175	60892		15.4954	15.5438	15.4821	15.6533	15.7361	15.6484	15.8454	15.7918	15.8306	15.8583	15.8769	15.894
O95336	PGLS	6-phosphogluconolactonase	6PGL_HUMAN	TRUE	100	0.0683087	16.4008	84561.5	84066.4	80300.6	79638.3	78570.2	79349.1	94374.4	95890.7	99391.9	84184.4	85133.8	85300.6		16.3677	16.3592	16.2931	16.2812	16.2617	16.2759	16.5261	16.5491	16.6008	16.3613	16.3774	16.3803
O95347	SMC2	Structural maintenance of chromosomes protein 2	SMC2_HUMAN	TRUE	100	0.105669	14.4264	19469.9	19798	18991.8	21503	21877.8	21208.2	20875.8	19725	19609.6	26032.5	26171.7	26121.9		14.249	14.2731	14.2131	14.3923	14.4172	14.3723	14.3495	14.2677	14.2593	14.668	14.6757	14.673
O95352	ATG7	Ubiquitin-like modifier-activating enzyme ATG7	ATG7_HUMAN	TRUE	100	0.104933	13.7404	14518.2	14769.6	15826.7	12708.7	13109	13301.7	15489.3	15332.7	14091.2	15159.1	15017.3	14627.1		13.8256	13.8503	13.9501	13.6335	13.6783	13.6993	13.919	13.9043	13.7825	13.8879	13.8743	13.8364
O95359	TACC2	Transforming acidic coiled-coil-containing protein 2	TACC2_HUMAN	TRUE	100	0.377463	13.2422	7894.83	7531	8007.33	5398	7589.62	6479	17071	17129.2	18270.3	11736.7	12189.6	12034.2		12.9467	12.8786	12.9671	12.3982	12.8898	12.6616	14.0593	14.0642	14.1572	13.5187	13.5734	13.5549
O95361	TRIM16	Tripartite motif-containing protein 16	TRI16_HUMAN	TRUE	100	0.364737	15.828	36429.1	37001.1	39387.1	48635.6	46527.1	50313.3	86238.4	90589.2	93143.9	92810.5	93133.4	95177.2		15.1528	15.1753	15.2654	15.5697	15.5058	15.6187	16.396	16.4671	16.5072	16.502	16.507	16.5383
O95363	FARS2	Phenylalanine--tRNA ligase, mitochondrial	SYFM_HUMAN	TRUE	100	0.111411	13.2997	11794.8	11867.9	11479.3	9789.19	9616.71	9830.9	8749.47	8477.7	8183.49	9749.98	9853.74	9274.82		13.5259	13.5348	13.4867	13.257	13.2313	13.2631	13.095	13.0495	12.9985	13.2512	13.2665	13.1791
O95365	ZBTB7A	Zinc finger and BTB domain-containing protein 7A	ZBT7A_HUMAN	TRUE	94.4	0.420383	11.207	2276.18	2044.06	2799.99	1597.34	1792.19	2350.15	2469.31	1655.48	3334.83	1767.85	3624.84	2183.31		11.1524	10.9972	11.4512	10.6415	10.8075	11.1985	11.2699	10.693	11.7034	10.7878	11.8237	11.0923
O95372	LYPLA2	Acyl-protein thioesterase 2	LYPA2_HUMAN	TRUE	100	0.21335	15.8785	54468.4	59678.7	59861.6	49445.9	52514.7	51913.1	56707.8	56444.6	52436.3	64108.5	64317.3	66747.9		15.7331	15.8649	15.8693	15.5936	15.6804	15.6638	15.7913	15.7845	15.6783	15.9682	15.9729	16.0264
O95373	IPO7	Importin-7	IPO7_HUMAN	TRUE	100	0.133529	16.7172	92490.9	88700.1	90730.6	99375.9	104343	106241	106765	108420	107860	126350	124251	124820		16.497	16.4366	16.4693	16.6006	16.671	16.697	16.7041	16.7263	16.7188	16.9471	16.9229	16.9295
O95376	ARIH2	E3 ubiquitin-protein ligase ARIH2	ARI2_HUMAN	TRUE	100	0.073363	13.8667	16498.1	16896	16169.5	14853.2	15586.9	14518	15369.6	15269.8	15757	14378	15687.9	14811.7		14.01	14.0444	13.981	13.8585	13.9281	13.8256	13.9078	13.8984	13.9437	13.8116	13.9374	13.8545
O95379	TNFAIP8	Tumor necrosis factor alpha-induced protein 8	TFIP8_HUMAN	TRUE	100	0.201176	13.5872	12155.7	10195.9	10130.5	10254.1	12893.4	8832.5	12970.5	14488.4	12628.3	16109.1	15118.3	19397.4		13.5693	13.3157	13.3064	13.3239	13.6544	13.1086	13.6629	13.8226	13.6244	13.9756	13.884	14.2436
O95391	SLU7	Pre-mRNA-splicing factor SLU7	SLU7_HUMAN	TRUE	100	0.150454	12.4686	5205.26	5631.31	5943.06	5005.23	5196.8	4139.5	6694.7	6757.56	7035.96	6340.75	5374.55	4888.37		12.3458	12.4593	12.537	12.2892	12.3434	12.0152	12.7088	12.7223	12.7805	12.6304	12.3919	12.2551
O95394	PGM3	Phosphoacetylglucosamine mutase	AGM1_HUMAN	TRUE	100	0.0891563	14.9626	34398.2	36041.2	35393.8	29518	30672.7	30037.1	31915.3	31568	31304.5	29921.8	30127.1	29550.9		15.07	15.1374	15.1112	14.8493	14.9047	14.8745	14.962	14.9462	14.9341	14.8689	14.8788	14.8509
O95395	GCNT3	Beta-1,3-galactosyl-O-glycosyl-glycoprotein beta-1,6-N-acetylglucosaminyltransferase 3	GCNT3_HUMAN	FALSE	33.3	0.442272	9.61896	NaN	NaN	NaN	NaN	NaN	NaN	1102.19	1311.63	1181.1	612.835	479.087	471.472		NaN	NaN	NaN	NaN	NaN	NaN	10.1062	10.3571	10.2059	9.25935	8.90414	8.88103
O95396	MOCS3	Adenylyltransferase and sulfurtransferase MOCS3	MOCS3_HUMAN	TRUE	100	0.145457	14.112	20305	19937.5	19649.2	16363	16029.4	15092.6	16940.9	17785.7	18043.8	16303.6	15133.5	15963.3		14.3096	14.2832	14.2622	13.9981	13.9684	13.8816	14.0482	14.1184	14.1392	13.9929	13.8855	13.9625
O95400	CD2BP2	CD2 antigen cytoplasmic tail-binding protein 2	CD2B2_HUMAN	TRUE	100	0.192743	14.9771	32849.4	31120.3	31461.1	21672	21349.2	22076.9	29810.6	30354.3	30889.6	38294.2	36905	35443.8		15.0036	14.9256	14.9413	14.4035	14.3819	14.4303	14.8635	14.8896	14.9148	15.2248	15.1715	15.1132
O95425	SVIL	Supervillin	SVIL_HUMAN	TRUE	100	0.216823	14.2267	17209	17716.1	18063.7	17757.5	17465.8	17511.4	27375.2	26233.1	25824.1	24036	23581.2	23951.4		14.0709	14.1128	14.1408	14.1161	14.0922	14.096	14.7406	14.6791	14.6564	14.5529	14.5253	14.5478
O95429	BAG4	BAG family molecular chaperone regulator 4	BAG4_HUMAN	TRUE	100	0.251129	12.1493	6103.85	6210.76	5179.15	5760.86	6020.96	6442.95	3778.79	3872.86	3580	5014.92	5546.09	5154.71		12.5755	12.6006	12.3385	12.4921	12.5558	12.6535	11.8837	11.9192	11.8057	12.292	12.4373	12.3317
O95433	AHSA1	Activator of 90 kDa heat shock protein ATPase homolog 1	AHSA1_HUMAN	TRUE	100	0.18284	17.3653	139852	145492	139971	151984	155979	147818	223446	221444	209855	203869	201264	200128		17.0935	17.1506	17.0948	17.2136	17.251	17.1735	17.7696	17.7566	17.679	17.6373	17.6187	17.6106
O95445	APOM	Apolipoprotein M	APOM_HUMAN	TRUE	100	0.474743	12.6432	5024.99	4080.08	3489.49	7860.19	6886.2	6593.28	7114.52	7593.33	7907.47	2580.49	2651.12	2206.46		12.2949	11.9944	11.7688	12.9403	12.7495	12.6868	12.7965	12.8905	12.949	11.3334	11.3724	11.1075
O95453	PARN	Poly(A)-specific ribonuclease PARN	PARN_HUMAN	TRUE	100	0.118083	14.2135	20458.1	21244.3	20284.8	19709.1	19853.2	18976.8	20137	19172.7	21277.3	20053.1	20304.7	20252.6		14.3204	14.3748	14.3081	14.2666	14.2771	14.2119	14.2976	14.2268	14.377	14.2915	14.3095	14.3058
O95456	PSMG1	Proteasome assembly chaperone 1	PSMG1_HUMAN	TRUE	100	0.149194	14.6205	25701.2	25923.2	25261.5	25761.1	25492.9	23373.7	25219.3	25500.4	27432.4	31156.5	32639.4	31706.5		14.6495	14.662	14.6247	14.6529	14.6378	14.5126	14.6222	14.6382	14.7436	14.9272	14.9943	14.9525
O95461	LARGE1	Xylosyl- and glucuronyltransferase LARGE1	LARG1_HUMAN	TRUE	100	0.303403	11.0921	2964.08	2133.41	2324.49	1927.95	223.618	2310.86	2473.47	2644.97	2051.17	3293.52	3134.51	3634.47		11.5334	11.0589	11.1827	10.9128	7.80489	11.1742	11.2723	11.369	11.0022	11.6854	11.614	11.8275
O95470	SGPL1	Sphingosine-1-phosphate lyase 1	SGPL1_HUMAN	TRUE	100	0.0705344	17.2994	143751	150076	153114	161836	161685	161238	169377	170386	159769	156300	154622	153878		17.1332	17.1953	17.2243	17.3042	17.3028	17.2988	17.3699	17.3784	17.2856	17.254	17.2384	17.2314
O95471	CLDN7	Claudin-7	CLD7_HUMAN	TRUE	83.3	0.63805	12.4785	1360.49	1356.12	955.458	3966.71	3855.01	3475.59	12592	13286	14354.7	8050.77	8083.88	8137.52		10.4099	10.4053	9.90005	11.9537	11.9125	11.763	13.6202	13.6976	13.8092	12.9749	12.9808	12.9904
O95476	CTDNEP1	CTD nuclear envelope phosphatase 1	CNEP1_HUMAN	TRUE	100	0.427731	11.0805	1516.03	2051.79	2191.26	1841.2	1374.05	2035.4	3215	4066.19	3051.21	3134.42	3916.14	3351.97		10.5661	11.0027	11.0975	10.8464	10.4242	10.9911	11.6506	11.9895	11.5752	11.614	11.9352	11.7108
O95478	NSA2	Ribosome biogenesis protein NSA2 homolog	NSA2_HUMAN	TRUE	100	0.557156	13.8	24821.2	23351.1	24427.2	26745.2	27667.3	27176.3	23536.6	24035.7	21450.2	29906.7	30727.9	30198.9		14.5993	14.5112	14.5762	14.707	14.7559	14.7301	14.5226	14.5529	14.3887	14.8682	14.9073	14.8822
O95479	H6PD	GDH/6PGL endoplasmic bifunctional protein	G6PE_HUMAN	TRUE	100	0.122742	12.9286	7920.39	7112.82	7555.2	7106.63	7160.6	7537.06	8278.4	8491.65	8675.49	6359.03	6518.45	6021.45		12.9514	12.7962	12.8833	12.7949	12.8059	12.8798	13.0151	13.0518	13.0827	12.6346	12.6703	12.5559
O95486	SEC24A	Protein transport protein Sec24A	SC24A_HUMAN	TRUE	100	0.0364382	15.2175	39326.2	38438.7	40336.6	36753.4	36194.9	37411.1	36710.6	36803.1	37351.7	38701.7	38834.3	39854.6		15.2632	15.2303	15.2998	15.1656	15.1435	15.1912	15.1639	15.1675	15.1889	15.2401	15.245	15.2825
O95487	SEC24B	Protein transport protein Sec24B	SC24B_HUMAN	TRUE	100	0.118202	15.674	47815.4	48201.4	49590.8	48371.8	49398.4	49761.1	59756.7	62548.5	64785.6	57124.7	58642.7	59359.9		15.5452	15.5568	15.5978	15.5619	15.5922	15.6027	15.8668	15.9327	15.9834	15.8018	15.8397	15.8572
O95503	CBX6	Chromobox protein homolog 6	CBX6_HUMAN	FALSE	22.2	0.262199	9.09533	447.572	564.738	766.139	NaN	NaN	NaN	462.219	NaN	NaN	NaN	NaN	NaN		8.80597	9.14144	9.58146	NaN	NaN	NaN	8.85243	NaN	NaN	NaN	NaN	NaN
O95551	TDP2	Tyrosyl-DNA phosphodiesterase 2	TYDP2_HUMAN	TRUE	100	0.236708	12.1488	5507.69	6129.14	5713.68	5048.71	3143.58	3521.89	4893.96	5444.96	3970.2	6036.57	5395.55	5695.5		12.4272	12.5815	12.4802	12.3017	11.6182	11.7821	12.2568	12.4107	11.955	12.5595	12.3976	12.4756
O95562	SFT2D2	Vesicle transport protein SFT2B	SFT2B_HUMAN	TRUE	100	0.431924	10.2961	1576.72	1237.19	1545.42	1561.59	1705.12	1212.94	2171.09	280.756	489.832	2050.71	1732.59	2218.98		10.6227	10.2729	10.5938	10.6088	10.7357	10.2443	11.0842	8.13318	8.93614	11.0019	10.7587	11.1157
O95563	MPC2	Mitochondrial pyruvate carrier 2	MPC2_HUMAN	TRUE	100	0.191223	12.8221	8442.41	8090.61	7731.95	10139	9843.53	9908.53	7079.16	6014.79	6508.8	6086.07	5961.71	5853.04		13.0434	12.982	12.9166	13.3076	13.265	13.2745	12.7894	12.5543	12.6682	12.5713	12.5415	12.515
O95571	ETHE1	Persulfide dioxygenase ETHE1, mitochondrial	ETHE1_HUMAN	TRUE	100	0.321039	17.1501	187720	196110	191556	151596	156291	145089	110264	101779	107474	90227.9	94265.3	86620		17.5182	17.5813	17.5474	17.2099	17.2539	17.1466	16.7506	16.6351	16.7136	16.4613	16.5244	16.4024
O95573	ACSL3	Fatty acid CoA ligase Acsl3	ACSL3_HUMAN	TRUE	100	0.398531	17.1348	181721	184081	185144	260746	257969	267842	133640	134912	134914	80704.2	79998.9	80196		17.4714	17.49	17.4983	17.9923	17.9768	18.031	17.028	17.0417	17.0417	16.3004	16.2877	16.2912
O95602	POLR1A	DNA-directed RNA polymerase I subunit RPA1	RPA1_HUMAN	TRUE	100	0.453256	11.9985	6227.68	6304.46	6176.76	5728.12	6030.06	5992.52	5448.76	5489.62	5863.97	7050.45	6873.62	6855.85		12.6045	12.6222	12.5926	12.4838	12.558	12.5489	12.4117	12.4225	12.5177	12.7835	12.7469	12.7431
O95619	YEATS4	YEATS domain-containing protein 4	YETS4_HUMAN	TRUE	100	0.152424	12.0095	3354.79	4851.34	4147.44	3734.75	4119.44	4151.7	4744.97	4422.55	4112.46	5115.98	5428.36	4476.63		11.712	12.2442	12.018	11.8668	12.0082	12.0195	12.2122	12.1107	12.0058	12.3208	12.4063	12.1282
O95625	ZBTB11	Zinc finger and BTB domain-containing protein 11	ZBT11_HUMAN	TRUE	100	0.32464	11.954	4802.34	4311.09	5159.63	3127.61	4147.73	4350.4	2710.46	2676.74	4020.3	3108.15	2234.73	3111.18		12.2295	12.0738	12.3331	11.6108	12.0181	12.0869	11.4043	11.3863	11.9731	11.6018	11.1259	11.6032
O95628	CNOT4	CCR4-NOT transcription complex subunit 4	CNOT4_HUMAN	TRUE	100	0.172767	12.2324	5673.83	5207.54	5513.94	5723.18	4906.37	4901.64	4997.55	4832.49	5861.3	5748.23	5415.64	5752.34		12.4701	12.3464	12.4289	12.4826	12.2604	12.2591	12.287	12.2386	12.517	12.4889	12.4029	12.4899
O95630	STAMBP	STAM-binding protein	STABP_HUMAN	TRUE	100	0.0862778	14.4847	24161.7	23976.8	24345.6	21727.3	23361	19746.2	26411.6	23894.8	23540.9	22885.8	22515.4	23071		14.5604	14.5494	14.5714	14.4072	14.5118	14.2693	14.6889	14.5444	14.5229	14.4822	14.4586	14.4938
O95631	NTN1	Netrin-1	NET1_HUMAN	TRUE	50	0.397899	10.7709	894.302	NaN	1299.81	NaN	NaN	NaN	NaN	NaN	NaN	NaN	NaN	3318.75		9.80462	NaN	10.3441	NaN	NaN	NaN	NaN	NaN	NaN	NaN	NaN	11.6964
O95633	FSTL3	Follistatin-related protein 3	FSTL3_HUMAN	TRUE	100	0.569245	13.4955	3764.61	3448.75	3963.25	4692.79	5006.99	4344.05	25175	24333	25563.6	15678	15163.2	14921.2		11.8783	11.7519	11.9525	12.1962	12.2897	12.0848	14.6197	14.5706	14.6418	13.9365	13.8883	13.8651
O95639	CPSF4	Cleavage and polyadenylation specificity factor subunit 4	CPSF4_HUMAN	TRUE	100	0.0980656	13.6381	11443.6	12861.8	12281.9	13608.6	12450.7	12005.3	13520	10627.2	13149.9	13915.9	13449.4	13828.2		13.4823	13.6508	13.5842	13.7322	13.6039	13.5514	13.7228	13.3755	13.6828	13.7644	13.7153	13.7553
O95671	ASMTL	Probable bifunctional dTTP/UTP pyrophosphatase/methyltransferase protein	ASML_HUMAN	TRUE	100	0.783125	13.3671	32039.7	31119.4	32167.8	21536	20678.7	20566.4	4272.38	3735.84	4368.31	4199.38	4308.8	4384.27		14.9676	14.9255	14.9733	14.3945	14.3359	14.328	12.0608	11.8672	12.0929	12.036	12.0731	12.0981
O95674	CDS2	Phosphatidate cytidylyltransferase 2	CDS2_HUMAN	TRUE	100	0.0932603	12.6407	6679.39	6671.56	7490.45	5840.33	6087.46	6345.1	5943.03	6752.3	6170.86	5808.37	5045.64	6173.27		12.7055	12.7038	12.8708	12.5118	12.5716	12.6314	12.537	12.7212	12.5913	12.5039	12.3008	12.5918
O95678	SWISS-PROT:O95678	Tax_Id=9606 Gene_Symbol=KRT75 Keratin, type II cytoskeletal 75		TRUE	100	0.230256	12.2072	6481.86	4664.14	5300.82	4011.11	5062.76	4611.76	5724.72	5291.54	5760	5053.75	5667.3	6357.58		12.6622	12.1874	12.372	11.9698	12.3057	12.1711	12.483	12.3695	12.4919	12.3031	12.4684	12.6343
O95684	CEP43	Centrosomal protein 43	CEP43_HUMAN	TRUE	100	0.233491	13.9512	13434.5	13797.2	13841.6	13446.7	12699.4	11208.8	16011.5	17535.2	18414.6	20530.7	20048.4	22318.6		13.7137	13.7521	13.7567	13.715	13.6325	13.4523	13.9668	14.098	14.1686	14.3255	14.2912	14.446
O95696	BRD1	Bromodomain-containing protein 1	BRD1_HUMAN	TRUE	100	0.229106	12.2504	4896.28	4134.93	4099.53	3978.36	4136.58	4187.56	5554.17	6495.34	6562.98	5644.11	6489.27	6853.76		12.2575	12.0136	12.0012	11.958	12.0142	12.0319	12.4394	12.6652	12.6801	12.4625	12.6638	12.7427
O95707	POP4	Ribonuclease P protein subunit p29	RPP29_HUMAN	TRUE	100	0.148801	12.8206	7261.76	7131.64	7994.32	7785.94	7500.34	7271.18	7579.72	7850.44	7785.73	8740.33	8128.12	8452.83		12.8261	12.8	12.9648	12.9267	12.8727	12.828	12.8879	12.9386	12.9266	13.0935	12.9887	13.0452
O95714	HERC2	E3 ubiquitin-protein ligase HERC2	HERC2_HUMAN	TRUE	100	0.109271	13.1654	9181.09	8994.43	9442.22	8908.85	9172.31	8772.46	9684.72	10014.6	9494.95	8786.14	9133.12	9104.41		13.1645	13.1348	13.2049	13.121	13.1631	13.0988	13.2415	13.2898	13.2129	13.101	13.1569	13.1523
O95716	RAB3D	Ras-related protein Rab-3D	RAB3D_HUMAN	TRUE	100	0.35733	14.6154	40465.5	40504	43579.6	32526.9	31268.2	31088	21759.7	21666.6	17898.2	20334	23770.9	21970.9		15.3044	15.3058	15.4114	14.9893	14.9324	14.9241	14.4094	14.4032	14.1275	14.3116	14.5369	14.4233
O95721	SNAP29	Synaptosomal-associated protein 29	SNP29_HUMAN	TRUE	100	0.294009	14.326	31758.8	30148.9	30363.6	19949.2	22441.2	21805.8	17389.5	15490.3	16104.7	17024.2	17347.3	16771		14.9549	14.8798	14.8901	14.284	14.4539	14.4124	14.0859	13.9191	13.9752	14.0553	14.0824	14.0337
O95747	OXSR1	Serine/threonine-protein kinase OSR1	OXSR1_HUMAN	TRUE	100	0.089446	15.4283	40440	42757.9	42887.8	41641.4	42342.7	39415.1	44605.9	42933.7	43380.6	40331.3	39736.2	42852.4		15.3035	15.3839	15.3883	15.3457	15.3698	15.2665	15.4449	15.3898	15.4048	15.2996	15.2782	15.3871
O95749	GGPS1	Geranylgeranyl pyrophosphate synthase	GGPPS_HUMAN	TRUE	100	0.115715	13.9846	20528.5	18134.6	17552.9	15259.9	14491.5	15434.6	17280.6	16254.9	17864.1	13877.2	14035.6	14580.2		14.3253	14.1465	14.0994	13.8975	13.8229	13.9139	14.0769	13.9886	14.1248	13.7604	13.7768	13.8317
O95757	HSPA4L	Heat shock 70 kDa protein 4L	HS74L_HUMAN	TRUE	100	0.150382	15.7862	50394.3	48472.7	48492.5	49944.8	51255.3	50437.5	71516.4	72457	73829.8	56192.2	55736.1	55996.4		15.621	15.5649	15.5655	15.608	15.6454	15.6222	16.126	16.1448	16.1719	15.7781	15.7663	15.773
O95758	PTBP3	Polypyrimidine tract-binding protein 3	PTBP3_HUMAN	TRUE	100	0.0715168	15.505	44443.4	43669.4	43277.8	47397.1	41610.9	42855.2	48783.9	47050.2	48085.1	53339.7	52612.3	50723.4		15.4397	15.4143	15.4013	15.5325	15.3447	15.3872	15.5741	15.5219	15.5533	15.7029	15.6831	15.6304
O95777	LSM8	U6 snRNA-associated Sm-like protein LSm8	LSM8_HUMAN	TRUE	100	0.16385	15.5767	39626	42342.2	47101.5	57488.9	54290	55335.7	59703.6	59534.7	54192.8	49478.6	52115.8	53106.6		15.2742	15.3698	15.5235	15.811	15.7284	15.7559	15.8655	15.8614	15.7258	15.5945	15.6694	15.6966
O95782	AP2A1	AP-2 complex subunit alpha-1	AP2A1_HUMAN	TRUE	100	0.101721	16.3521	91576.6	97010.7	93917.6	84482.9	86530.1	84790.1	71130.6	72946.8	73528.1	73036.2	73773.6	74282.7		16.4827	16.5659	16.5191	16.3664	16.4009	16.3716	16.1182	16.1546	16.166	16.1563	16.1708	16.1807
O95785	WIZ	Protein Wiz	WIZ_HUMAN	TRUE	100	0.16219	12.5836	5327.1	6391.25	6382.63	4495.5	5809.85	5026.76	6402.32	6978.8	6101.1	7381.04	6896.83	6957.84		12.3791	12.6419	12.6399	12.1343	12.5043	12.2954	12.6444	12.7688	12.5749	12.8496	12.7517	12.7644
O95786	RIGI	Antiviral innate immune response receptor RIG-I	RIGI_HUMAN	TRUE	100	0.250849	13.7729	11541.6	11543.9	11546.7	9750.04	10561.9	8785.09	12325.3	13146.5	12778.8	18086.2	17628.5	17342.6		13.4946	13.4948	13.4952	13.2512	13.3666	13.1008	13.5893	13.6824	13.6415	14.1426	14.1056	14.082
O95793	STAU1	Double-stranded RNA-binding protein Staufen homolog 1	STAU1_HUMAN	TRUE	100	0.128115	16.0625	76717	82278	78562	81316.2	82582.1	81534.1	68374.8	67045.2	67341	62275.5	62178.2	62765.9		16.2273	16.3282	16.2615	16.3113	16.3335	16.3151	16.0612	16.0328	16.0392	15.9264	15.9241	15.9377
O95801	TTC4	Tetratricopeptide repeat protein 4	TTC4_HUMAN	TRUE	100	0.255057	13.4523	12742	13037.5	12282.2	10064.7	10454.8	10299.5	14767.6	14389.4	14466.8	15271.2	15774.7	15054.5		13.6373	13.6704	13.5843	13.297	13.3519	13.3303	13.8502	13.8127	13.8205	13.8985	13.9453	13.8779
O95807	TMEM50A	Transmembrane protein 50A	TM50A_HUMAN	TRUE	100	0.230872	13.0743	9954.55	9649.77	8548.09	9587.55	10491.6	9480.1	12247.3	8367.67	11646.5	11709.8	7423.14	10475.1		13.2811	13.2363	13.0614	13.2269	13.3569	13.2107	13.5802	13.0306	13.5076	13.5154	12.8578	13.3547
O95816	BAG2	BAG family molecular chaperone regulator 2	BAG2_HUMAN	TRUE	100	0.204665	14.2692	14159.9	14108	15287.6	18336.2	18739.1	16620.5	26300.1	24087.5	24078.1	22637.6	23160.4	21895.6		13.7895	13.7842	13.9001	14.1624	14.1938	14.0207	14.6828	14.556	14.5554	14.4664	14.4994	14.4184
O95817	BAG3	BAG family molecular chaperone regulator 3	BAG3_HUMAN	TRUE	100	0.69597	15.9945	41709.2	41866	43405.8	51108	54479.2	52138.8	176039	178944	207969	39727.4	40887.8	40597.1		15.3481	15.3535	15.4056	15.6413	15.7334	15.6701	17.4255	17.4492	17.666	15.2778	15.3194	15.3091
O95819	MAP4K4	Mitogen-activated protein kinase kinase kinase kinase 4	M4K4_HUMAN	TRUE	100	0.210077	14.9589	27134.1	26769.7	26620.2	24000	25879.9	24717.8	36805.2	35894.9	39600.8	39568.7	40464.2	40349.2		14.7278	14.7083	14.7002	14.5507	14.6595	14.5933	15.1676	15.1315	15.2732	15.2721	15.3044	15.3003
O95825	CRYZL1	Quinone oxidoreductase-like protein 1	QORL1_HUMAN	TRUE	100	0.234062	13.1374	12944.3	13281	13515.9	9162.22	9258.54	9134.76	8699.4	8717.23	8675.12	9417.35	9494.3	9399.27		13.66	13.6971	13.7224	13.1615	13.1766	13.1572	13.0867	13.0897	13.0827	13.2011	13.2128	13.1983
O95831	AIFM1	Apoptosis-inducing factor 1, mitochondrial	AIFM1_HUMAN	TRUE	100	0.191583	16.1823	80840.1	77025.4	79663.9	74054.8	74597.9	74112.4	64253.8	64051.7	62114.6	63253.7	64088.5	61931.7		16.3028	16.233	16.2816	16.1763	16.1868	16.1774	15.9715	15.9669	15.9226	15.9489	15.9678	15.9184
O95833	CLIC3	Chloride intracellular channel protein 3	CLIC3_HUMAN	TRUE	100	0.446656	16.8823	113846	120384	121868	86341.1	84961.5	84439	85943.3	89331.2	87334.3	163093	157406	159207		16.7967	16.8773	16.895	16.3978	16.3745	16.3656	16.3911	16.4469	16.4143	17.3153	17.2641	17.2805
O95834	EML2	Echinoderm microtubule-associated protein-like 2	EMAL2_HUMAN	TRUE	100	0.0735657	16.6505	103650	103490	100996	96941	96449.8	95217.8	104277	103643	98750.4	94082.8	93488.6	92929.8		16.6614	16.6591	16.6239	16.5648	16.5575	16.5389	16.6701	16.6613	16.5915	16.5216	16.5125	16.5039
O95848	NUDT14	Uridine diphosphate glucose pyrophosphatase NUDT14	NUD14_HUMAN	TRUE	100	0.110556	12.36	4734.58	5900.68	5645.19	3938.55	4676.01	4818.29	5108.41	5972.29	5488	5811.13	5869.33	5771.5		12.209	12.5267	12.4628	11.9435	12.1911	12.2343	12.3187	12.5441	12.4221	12.5046	12.519	12.4947
O95857	TSPAN13	Tetraspanin-13	TSN13_HUMAN	TRUE	100	0.284464	13.7307	16878.4	14866.7	17043	9673.08	10066.7	8797.47	9098.53	7762.49	7749.57	15669.6	16062.8	16076.6		14.0429	13.8598	14.0569	13.2398	13.2973	13.1029	13.1514	12.9223	12.9199	13.9357	13.9714	13.9727
O95858	TSPAN15	Tetraspanin-15	TSN15_HUMAN	TRUE	88.9	0.383896	10.7797	1900.36	1821.81	2015.92	449.391	1438.14	990.868	1791.44	1758.45	1841.02	3000.13	2865.69	3542.62		10.8921	10.8312	10.9772	8.81183	10.49	9.95255	10.8069	10.7801	10.8463	11.5508	11.4847	11.7906
O95861	BPNT1	3'(2'),5'-bisphosphate nucleotidase 1	BPNT1_HUMAN	TRUE	100	0.109711	14.8721	35654.9	36318.1	35309.8	30867.3	30830.1	30569.3	28960.8	27672.9	28250.4	27256.3	27388.7	27147.1		15.1218	15.1484	15.1078	14.9138	14.912	14.8998	14.8218	14.7562	14.786	14.7343	14.7413	14.7285
O95863	SNAI1	Zinc finger protein SNAI1	SNAI1_HUMAN	TRUE	72.2	0.723638	11.1684	1196.94	1284.78	1038.17	1059.78	1293.27	1289.8	NaN	NaN	NaN	NaN	NaN	3809.68		10.2251	10.3273	10.0198	10.0495	10.3368	10.3329	NaN	NaN	NaN	NaN	NaN	11.8955
O95865	DDAH2	N(G),N(G)-dimethylarginine dimethylaminohydrolase 2	DDAH2_HUMAN	TRUE	100	0.121321	16.8708	135281	139085	138843	112712	112788	113475	113863	115729	118675	115856	116501	110789		17.0456	17.0856	17.0831	16.7823	16.7833	16.792	16.7969	16.8204	16.8567	16.822	16.83	16.7575
O95867	LY6G6C	Lymphocyte antigen 6 complex locus protein G6c	LY66C_HUMAN	TRUE	94.4	0.412211	11.0452	1974.5	1653.33	1922.5	1002.16	1784.72	1360.61	966.606	2463.97	2742.75	4404.72	3879.95	3379.93		10.9473	10.6912	10.9088	9.9689	10.8015	10.41	9.91678	11.2668	11.4214	12.1048	11.9218	11.7228
O95870	ABHD16A	Phosphatidylserine lipase ABHD16A	ABHGA_HUMAN	TRUE	100	0.0614412	14.2976	18234.7	19688.3	18925.8	20795.7	20971.3	20319.1	21859.9	21709.3	21801.1	19156.9	19803.2	19194.2		14.1544	14.265	14.2081	14.344	14.3561	14.3106	14.416	14.406	14.4121	14.2256	14.2734	14.2284
O95873	C6orf47	Uncharacterized protein C6orf47	CF047_HUMAN	TRUE	100	0.168833	12.3673	7199.93	6279.39	5398.55	4121.18	4187.6	3994.49	4561.26	5888	5452.71	6583.65	5861.33	5863.87		12.8138	12.6164	12.3984	12.0088	12.0319	11.9638	12.1552	12.5236	12.4128	12.6847	12.517	12.5176
O95881	TXNDC12	Thioredoxin domain-containing protein 12	TXD12_HUMAN	TRUE	100	0.100835	16.5516	100468	94201.5	100947	107084	107588	105821	91973.1	90857.5	88803	89740.2	89979.3	88017.9		16.6164	16.5235	16.6232	16.7084	16.7152	16.6913	16.4889	16.4713	16.4383	16.4535	16.4573	16.4255
O95900	TRUB2	Pseudouridylate synthase TRUB2, mitochondrial	TRUB2_HUMAN	TRUE	83.3	0.380475	11.0024	2510.43	2479.33	2696.9	1392.48	441.004	NaN	1721.3	2288.32	1653.27	3532.16	3486.02	3548.45		11.2937	11.2757	11.3971	10.4434	8.78465	NaN	10.7493	11.1601	10.6911	11.7863	11.7674	11.793
O95905	ECD	Protein ecdysoneless homolog	ECD_HUMAN	TRUE	100	0.340902	12.7284	9639.87	9162.91	10408	9555.18	8111.21	9374.53	8636.94	7249.14	8304.26	8515.31	8553.39	8633.04		13.2348	13.1616	13.3454	13.2221	12.9857	13.1945	13.0763	12.8236	13.0196	13.0558	13.0623	13.0757
O95926	SYF2	Pre-mRNA-splicing factor SYF2	SYF2_HUMAN	TRUE	100	0.173591	14.0603	17870	17746.2	20592	15007.6	13627.4	15199	19187.2	18438.2	18184.4	19757.5	18958.5	18159.7		14.1253	14.1152	14.3298	13.8734	13.7342	13.8917	14.2279	14.1704	14.1504	14.2701	14.2106	14.1485
O95983	MBD3	Methyl-CpG-binding domain protein 3	MBD3_HUMAN	TRUE	100	0.103481	13.9651	14384.8	14050.7	13799	14967.9	15408.4	14627.1	14568.1	15792.7	14989.6	16116.7	16217.4	16603.7		13.8123	13.7784	13.7523	13.8696	13.9114	13.8364	13.8305	13.947	13.8717	13.9763	13.9853	14.0192
O95985	TOP3B	DNA topoisomerase 3-beta-1	TOP3B_HUMAN	TRUE	100	0.150478	11.1396	2129.06	2270.32	2093.67	2119.87	1711.06	1867.21	2238.71	2201.68	2342.1	2186.72	2267.95	1886.91		11.056	11.1487	11.0318	11.0498	10.7407	10.8667	11.1285	11.1044	11.1936	11.0946	11.1472	10.8818
O95989	NUDT3	Diphosphoinositol polyphosphate phosphohydrolase 1	NUDT3_HUMAN	TRUE	100	0.11002	13.5151	10802.6	11357.4	10960.2	8952.37	10721.4	9974.02	12834.3	12226.6	13631	12188.1	13472.2	13665.1		13.3991	13.4713	13.42	13.1281	13.3882	13.284	13.6477	13.5777	13.7346	13.5732	13.7177	13.7382
O95994	AGR2	Anterior gradient protein 2 homolog	AGR2_HUMAN	TRUE	83.3	0.281647	12.686	6944.33	7882.46	7023.66	7651.87	5588.92	NaN	4777.06	NaN	4681.25	6326.78	6789.69	6151.52		12.7616	12.9444	12.778	12.9016	12.4484	NaN	12.2219	NaN	12.1927	12.6273	12.7291	12.5867
O95997	PTTG1	Securin	PTTG1_HUMAN	FALSE	44.4	0.486315	12.6341	NaN	NaN	NaN	NaN	NaN	NaN	NaN	NaN	NaN	6137.96	5960.4	5449.41		NaN	NaN	NaN	NaN	NaN	NaN	NaN	NaN	NaN	12.5835	12.5412	12.4119
O95999	BCL10	B-cell lymphoma/leukemia 10	BCL10_HUMAN	TRUE	100	0.410745	12.5583	6346.97	6384.96	6908.32	9052.21	8231.24	9755.96	9756.44	9816.07	10671.9	4222.1	5284.32	4556.91		12.6319	12.6405	12.7541	13.1441	13.0069	13.2521	13.2521	13.2609	13.3815	12.0437	12.3675	12.1538
O96000	NDUFB10	NADH dehydrogenase [ubiquinone] 1 beta subcomplex subunit 10	NDUBA_HUMAN	TRUE	100	0.113746	14.8617	29270.6	29556	30234.1	35560.3	35050	34518	28047.8	27685.8	30779.5	25518.8	24922.7	25502.7		14.8372	14.8512	14.8839	15.118	15.0971	15.0751	14.7756	14.7569	14.9097	14.6393	14.6052	14.6384
O96005	CLPTM1	Putative lipid scramblase CLPTM1	CLPT1_HUMAN	TRUE	100	0.168825	16.4802	107102	103365	110247	110280	108962	110752	74757.2	78718.6	84104.5	74914.8	74333.2	74285.7		16.7086	16.6574	16.7504	16.7508	16.7335	16.757	16.1899	16.2644	16.3599	16.193	16.1817	16.1808
O96006	ZBED1	E3 SUMO-protein ligase ZBED1	ZBED1_HUMAN	FALSE	50	0.357007	10.1452	NaN	NaN	NaN	NaN	NaN	NaN	1530.11	NaN	510.357	1617.24	1620.68	1404.97		NaN	NaN	NaN	NaN	NaN	NaN	10.5794	NaN	8.99536	10.6593	10.6624	10.4563
O96007	MOCS2	Molybdopterin synthase catalytic subunit	MOC2B_HUMAN	TRUE	100	0.399299	11.7285	5109.6	6250	6178.14	5588.89	5009.81	4019.22	2696.64	3211.14	3406.96	3856.8	4194.08	3732.96		12.319	12.6096	12.593	12.4483	12.2905	11.9727	11.3969	11.6489	11.7343	11.9132	12.0341	11.8661
O96008	TOMM40	Mitochondrial import receptor subunit TOM40 homolog	TOM40_HUMAN	TRUE	100	0.0948182	17.037	121819	117411	126071	142595	147696	141318	118307	116665	116229	135573	133630	135958		16.8944	16.8412	16.9439	17.1216	17.1723	17.1086	16.8522	16.832	16.8266	17.0487	17.0279	17.0528
O96011	PEX11B	Peroxisomal membrane protein 11B	PX11B_HUMAN	TRUE	100	0.0840615	13.6485	13183.5	14046.8	13979	13312.1	12417.1	12806.9	12715.1	12529.2	11351.3	10990.7	11177.9	12550.7		13.6864	13.778	13.771	13.7005	13.6	13.6446	13.6343	13.613	13.4706	13.424	13.4484	13.6155
O96013	PAK4	Serine/threonine-protein kinase PAK 4	PAK4_HUMAN	TRUE	100	0.224646	14.5937	27531.9	28673.5	29588.1	26083.8	25089.5	22393.5	30646.5	30499.9	29390.6	32418.5	31834.8	31365.3		14.7488	14.8074	14.8527	14.6709	14.6148	14.4508	14.9034	14.8965	14.8431	14.9845	14.9583	14.9369
O96015	DNAL4	Dynein axonemal light chain 4	DNAL4_HUMAN	TRUE	83.3	0.560945	12.5759	13413.1	14049.3	10790.5	5463.74	5367.48	6770.08	6742.58	4526.82	5182.96	NaN	NaN	NaN		13.7114	13.7782	13.3975	12.4157	12.39	12.725	12.7191	12.1443	12.3396	NaN	NaN	NaN
O96017	CHEK2	Serine/threonine-protein kinase Chk2	CHK2_HUMAN	TRUE	100	0.344085	11.6998	3695.52	4310.4	3925.92	1932.42	3019.82	4407.28	3074.08	2730.16	2699.28	4320.94	3762.93	4140.8		11.8516	12.0736	11.9388	10.9162	11.5602	12.1057	11.5859	11.4148	11.3984	12.0771	11.8776	12.0157
O96018	APBA3	Amyloid-beta A4 precursor protein-binding family A member 3	APBA3_HUMAN	TRUE	100	0.350125	12.4018	7987.91	8645.84	7704.9	6136.73	5805.28	4441	3376.02	5502.58	5382.37	5156.09	5814.4	5282.16		12.9636	13.0778	12.9116	12.5833	12.5031	12.1167	11.7211	12.4259	12.394	12.3321	12.5054	12.3669
O96019	ACTL6A	Actin-like protein 6A	ACL6A_HUMAN	TRUE	100	0.111962	15.5717	43776.4	42788.2	43621.7	44301.6	44341.6	44681.3	45960.8	47993.2	49200.3	48217.1	46967.8	45282.4		15.4179	15.3849	15.4128	15.4351	15.4364	15.4474	15.4881	15.5505	15.5864	15.5573	15.5194	15.4667
O96028	NSD2	Histone-lysine N-methyltransferase NSD2	NSD2_HUMAN	TRUE	83.3	0.637392	11.3101	1841.56	1796.27	2209.71	1599.65	NaN	1771.83	2306.18	3103.86	1430.95	6737.4	6269	6355.2		10.8467	10.8108	11.1096	10.6435	NaN	10.791	11.1713	11.5998	10.4828	12.718	12.614	12.6337
P00156	MT-CYB	Cytochrome b	CYB_HUMAN	TRUE	50	0.177235	10.8137	1054.32	1966.06	NaN	1703.22	2069.63	NaN	1845.53	NaN	NaN	2146.85	1761.88	NaN		10.0421	10.9411	NaN	10.734	11.0152	NaN	10.8498	NaN	NaN	11.068	10.7829	NaN
P00167	CYB5A	Cytochrome b5	CYB5_HUMAN	TRUE	100	0.122037	13.9425	18897.6	17352.5	16586.1	16673.6	16023.1	15211.3	13716.3	13153.4	12238.2	14422.9	14093.9	13705.3		14.2059	14.0829	14.0177	14.0253	13.9679	13.8929	13.7436	13.6832	13.5791	13.8161	13.7828	13.7424
P00338	LDHA	L-lactate dehydrogenase A chain	LDHA_HUMAN	TRUE	100	0.0798212	20.3273	1.35972e+06	1.26363e+06	1.30314e+06	1.35474e+06	1.33312e+06	1.31225e+06	1.17571e+06	1211440	1.20076e+06	1529451	1.5236e+06	1.49228e+06		20.3749	20.2691	20.3136	20.3696	20.3464	20.3236	20.1651	20.2083	20.1955	20.5446	20.5391	20.5091
P00367	GLUD1	Glutamate dehydrogenase 1, mitochondrial	DHE3_HUMAN	TRUE	100	0.235182	16.8254	100449	103635	103735	111783	110433	114455	102479	97715	100956	91283.8	89824.2	90753.3		16.6161	16.6612	16.6625	16.7703	16.7528	16.8044	16.645	16.5763	16.6234	16.4781	16.4548	16.4697
P00374	DHFR	Dihydrofolate reductase	DYR_HUMAN	TRUE	100	0.2663	14.1355	16921.1	15826.3	16979.9	14263.1	14535.9	13422.5	13502.9	12830.8	13655.2	23756.5	24230	24550.7		14.0465	13.95	14.0515	13.8	13.8273	13.7124	13.721	13.6473	13.7372	14.536	14.5645	14.5835
P00387	CYB5R3	NADH-cytochrome b5 reductase 3	NB5R3_HUMAN	TRUE	100	0.155036	15.4819	50768.2	49899.5	50591.8	53272.6	51774.4	52115.4	38518.2	38810	43561.4	35632.4	34609.1	33333.4		15.6316	15.6067	15.6266	15.7011	15.66	15.6694	15.2333	15.2441	15.4108	15.1209	15.0789	15.0247
P00390	GSR	Glutathione reductase, mitochondrial	GSHR_HUMAN	TRUE	100	0.0490677	16.0762	66043.6	66033.9	64949.5	70673.6	69010.1	70642.9	72268.2	74458.9	68959.5	72709.6	73146.2	69751.6		16.0111	16.0109	15.987	16.1089	16.0745	16.1083	16.1411	16.1842	16.0735	16.1499	16.1585	16.0899
P00403	MT-CO2	Cytochrome c oxidase subunit 2	COX2_HUMAN	TRUE	100	0.136567	17.4937	158132	150456	171295	196071	197054	193278	164386	180676	176081	172472	170189	174804		17.2708	17.199	17.3861	17.581	17.5882	17.5603	17.3267	17.463	17.4259	17.396	17.3768	17.4154
P00414	MT-CO3	Cytochrome c oxidase subunit 3	COX3_HUMAN	TRUE	94.4	0.242081	10.224	982.017	950.55	942.111	1456.26	1337.62	908.85	956.515	1803.87	NaN	1194.7	928.23	976.834		9.9396	9.89262	9.87975	10.508	10.3855	9.8279	9.90164	10.8169	NaN	10.2224	9.85834	9.93197
P00441;spP00441SODC_HUMAN	SOD1;Superoxide	Superoxide dismutase [Cu-Zn];dismutase [Cu-Zn] OS=Homo sapiens OX=9606 GN=SOD1 PE=1 SV=2	SODC_HUMAN;	TRUE	100	0.130709	18.2866	307678	298823	305934	272336	273511	273274	317590	322487	358380	292415	271347	305526		18.2311	18.1889	18.2229	18.055	18.0612	18.06	18.2768	18.2989	18.4511	18.1577	18.0498	18.2209
P00488	F13A1	Coagulation factor XIII A chain	F13A_HUMAN	TRUE	100	0.462278	13.6128	5174.67	7876.9	6460.28	23646	25117.3	26525	10098	8924.51	10101.1	11135.5	10466.4	11871.2		12.3373	12.9434	12.6574	14.5293	14.6164	14.6951	13.3018	13.1236	13.3022	13.4429	13.3535	13.5352
P00491	PNP	Purine nucleoside phosphorylase	PNPH_HUMAN	TRUE	100	0.375851	17.4645	161107	161058	166030	177061	169800	168166	134855	130654	130745	132246	131812	130051		17.2977	17.2972	17.3411	17.4339	17.3735	17.3595	17.0411	16.9954	16.9964	17.0129	17.0081	16.9887
P00492	HPRT1	Hypoxanthine-guanine phosphoribosyltransferase	HPRT_HUMAN	TRUE	100	0.118208	16.0888	67738.2	65779.9	65667.6	68105.8	70139.7	72202.4	72785.9	74689.2	76319.3	78123.3	80453	79042.4		16.0477	16.0054	16.0029	16.0555	16.0979	16.1398	16.1514	16.1886	16.2198	16.2535	16.2959	16.2703
P00505	GOT2	Aspartate aminotransferase, mitochondrial	AATM_HUMAN	TRUE	100	0.120582	18.1123	277222	286945	287532	319375	323700	321725	216929	224111	221753	277064	274780	264941		18.0807	18.1304	18.1334	18.2849	18.3043	18.2955	17.7269	17.7739	17.7586	18.0799	18.0679	18.0153
P00519	ABL1	Tyrosine-protein kinase ABL1	ABL1_HUMAN	TRUE	100	0.307454	10.7216	2854.11	2313.53	2480.68	1083.98	1693.18	1335.11	2251.72	2451.86	1881.64	1255.33	2045.89	1456.79		11.4788	11.1759	11.2765	10.0821	10.7255	10.3827	11.1368	11.2597	10.8778	10.2939	10.9985	10.5086
P00533	EGFR	Epidermal growth factor receptor	EGFR_HUMAN	TRUE	100	0.47231	14.2698	16263.2	16596.9	16469	18233.2	17299.3	17901.6	41409.5	40512.9	40291.6	27959.1	28577.6	28429.9		13.9893	14.0186	14.0075	14.1543	14.0784	14.1278	15.3377	15.3061	15.2982	14.771	14.8026	14.7951
P00558	PGK1	Phosphoglycerate kinase 1	PGK1_HUMAN	TRUE	100	0.0877676	19.601	876271	885581	880030	784487	783706	782564	756758	724821	726327	687860	692626	698490		19.741	19.7563	19.7472	19.5814	19.58	19.5778	19.5295	19.4673	19.4703	19.3918	19.4017	19.4139
P00568	AK1	Adenylate kinase isoenzyme 1	KAD1_HUMAN	TRUE	100	0.328922	15.3321	41587.7	42198	43475.2	35668.6	34359.7	36465.8	28791.4	31045.4	30080.5	30371.6	30273.6	31463		15.3439	15.3649	15.4079	15.1224	15.0684	15.1543	14.8134	14.9221	14.8765	14.8904	14.8858	14.9414
P00735	SWISS-PROT:P00735	(Bos taurus) Prothrombin precursor (Fragment)		TRUE	100	0.381652	11.8189	3014.35	3313.26	3146.82	3618.44	5013.88	4907.18	2906.58	2643.47	2830.31	1870.02	1853.61	1738.6		11.5576	11.694	11.6197	11.8212	12.2917	12.2607	11.5051	11.3682	11.4667	10.8688	10.8561	10.7637
P00761	SWISS-PROT:P00761|TRYP_PIG	Trypsin - Sus scrofa (Pig).		TRUE	100	0.156831	23.0427	9423889	8711385	8874569	9255065	9474075	9421846	7.89893e+06	7875436	7.46077e+06	6630543	6794564	5938045		23.1679	23.0545	23.0812	23.1418	23.1756	23.1676	22.9132	22.9089	22.8309	22.6607	22.6959	22.5016
P00813	ADA	Adenosine deaminase	ADA_HUMAN	TRUE	100	0.293679	14.1458	17466	17180.5	17662.7	14994.3	14243.1	14317.2	13142.7	13080.4	13229.2	15429.5	15624.9	15872.4		14.0923	14.0685	14.1084	13.8721	13.798	13.8055	13.682	13.6751	13.6914	13.9134	13.9316	13.9542
P00846	MT-ATP6	ATP synthase subunit a	ATP6_HUMAN	TRUE	100	0.292222	14.4942	18174.5	17839.2	19415	28736.9	27471.5	19971	21880	21500.7	31655.6	33364.4	29357.9	28651.6		14.1496	14.1228	14.2449	14.8106	14.7456	14.2856	14.4173	14.3921	14.9502	15.026	14.8415	14.8063
P00918	CA2	Carbonic anhydrase 2	CAH2_HUMAN	TRUE	100	0.595394	14.1047	17531.4	17726.7	19666.8	16468.7	14621.3	16250.2	12406.7	12328.3	11668.7	11403.7	12006.9	11070.7		14.0977	14.1136	14.2635	14.0074	13.8358	13.9882	13.5988	13.5897	13.5104	13.4772	13.5516	13.4345
P00973	OAS1	2'-5'-oligoadenylate synthase 1	OAS1_HUMAN	TRUE	100	0.394076	12.0262	3591.82	3531.65	3589.14	4263.68	3998.63	4227.67	6694.15	6198.63	4679.6	7270.87	7761.49	7248.73		11.8105	11.7861	11.8094	12.0579	11.9653	12.0456	12.7087	12.5977	12.1922	12.8279	12.9221	12.8235
P00978	SWISS-PROT:P00978	(Bos taurus) AMBP protein precursor		TRUE	100	0.239508	13.5807	12676.2	13242.8	10568.3	16703	17000.3	14852.4	11607.8	7482.23	7889.08	9974.48	11542.2	8104.56		13.6298	13.6929	13.3675	14.0278	14.0533	13.8584	13.5028	12.8693	12.9456	13.284	13.4946	12.9845
P01030	SWISS-PROT:P01030	(Bos taurus) similar to Complement C4-A precursor		TRUE	100	0.386543	14.6612	28592.8	27750.8	28807.4	27473.4	27238.2	27170.5	46056.8	46858.3	47004.9	10166.2	10235.1	10044.8		14.8034	14.7602	14.8142	14.7457	14.7333	14.7298	15.4911	15.516	15.5205	13.3115	13.3212	13.2942
P01033	TIMP1	Metalloproteinase inhibitor 1	TIMP1_HUMAN	TRUE	100	0.367714	14.4542	41193	40288.2	41225.8	21779.6	21666.8	22850.7	13825.9	13354	14011.5	17287.4	19395.4	17748.9		15.3301	15.2981	15.3313	14.4107	14.4032	14.48	13.7551	13.705	13.7743	14.0774	14.2434	14.1154
P01034	CST3	Cystatin-C	CYTC_HUMAN	TRUE	100	0.4425	14.927	27714.3	29377	31834.2	21882.3	19580.8	20794.8	20452	18665.2	17978.5	29207.4	30848.8	29852.6		14.7583	14.8424	14.9583	14.4175	14.2571	14.3439	14.32	14.1881	14.134	14.834	14.9129	14.8656
P01037	CST1	Cystatin-SN	CYTN_HUMAN	TRUE	100	0.540555	12.9708	6895.68	6489.11	6382.08	5450.49	4932.51	4763.3	3585.84	3923.56	4225.76	18139.3	17975	17237.4		12.7515	12.6638	12.6398	12.4122	12.2681	12.2177	11.8081	11.9379	12.045	14.1468	14.1337	14.0733
P01044-1;Q2KJ62	SWISS-PROT:P01044-1;TREMBL:Q2KJ62	(Bos taurus) Isoform HMW of Kininogen-1 precursor;(Bos taurus) KNG protein		TRUE	100	0.212218	13.2902	8191.31	8198.11	8286.59	11129.3	10706.4	10144.7	8485.87	7929.22	9193.42	8544.41	9447.46	8567.5		12.9999	13.0011	13.0166	13.4421	13.3862	13.3084	13.0508	12.953	13.1664	13.0608	13.2057	13.0647
P01100	FOS	Protein c-Fos	FOS_HUMAN	TRUE	83.3	0.66229	11.9759	5568.1	5615.46	6222.3	5871.7	5562.29	6343.43	1023.16	1438.87	NaN	NaN	NaN	272.175		12.443	12.4552	12.6032	12.5196	12.4415	12.631	9.99882	10.4907	NaN	NaN	NaN	8.08839
P01111	NRAS	GTPase NRas	RASN_HUMAN	TRUE	100	0.117898	15.8342	54749.8	57193.8	60034.7	50213.3	47092.4	48113	64490.4	64107.2	61784.9	62225.1	62974.5	65895.6		15.7406	15.8036	15.8735	15.6158	15.5232	15.5541	15.9768	15.9682	15.915	15.9252	15.9425	16.0079
P01112	HRAS	GTPase HRas	RASH_HUMAN	TRUE	100	0.264368	13.1197	7997.76	8602.13	7863.8	6122.79	6484.05	6958.73	7635.72	6679.73	7516.55	9361.15	8831.08	9712.31		12.9654	13.0705	12.941	12.58	12.6627	12.7646	12.8985	12.7056	12.8759	13.1925	13.1084	13.2456
P01116	KRAS	GTPase KRas	RASK_HUMAN	TRUE	100	0.144642	14.2394	18603	19451.3	19830	17079.5	18197.1	19037.5	22721.3	20248.2	28423.2	20720.5	20335.6	20698.1		14.1832	14.2476	14.2754	14.06	14.1514	14.2166	14.4718	14.3055	14.7948	14.3388	14.3117	14.3372
P01130	LDLR	Low-density lipoprotein receptor	LDLR_HUMAN	TRUE	100	1.08828	13.4383	5472.81	5999.55	5641.51	21553.5	20961	19878.8	60503	57743.7	58407.5	15134.4	15874.1	14628.5		12.4181	12.5506	12.4619	14.3956	14.3554	14.2789	15.8847	15.8174	15.8339	13.8855	13.9544	13.8365
P01137	TGFB1	Transforming growth factor beta-1 proprotein	TGFB1_HUMAN	TRUE	100	0.426859	13.6468	22190.5	20667.7	20762.9	14753.3	13655.4	13848.1	8295.64	7881.49	7472.84	5950.33	5222.13	5093.71		14.4377	14.3351	14.3417	13.8488	13.7372	13.7574	13.0181	12.9443	12.8674	12.5388	12.3504	12.3145
P01350	GAST	Gastrin	GAST_HUMAN	FALSE	22.2	0.485382	10.7763	2469.22	2566.89	2644.89	NaN	NaN	NaN	NaN	NaN	NaN	NaN	NaN	NaN		11.2698	11.3258	11.369	NaN	NaN	NaN	NaN	NaN	NaN	NaN	NaN	NaN
P01871	IGHM	Immunoglobulin heavy constant mu	IGHM_HUMAN	TRUE	66.7	1.07935	12.9752	6948.97	3859.49	NaN	29750.9	NaN	NaN	7400.77	4705.68	5368.17	6244.63	7234.87	1863.08		12.7626	11.9142	NaN	14.8606	NaN	NaN	12.8535	12.2002	12.3902	12.6084	12.8208	10.8635
P01889	HLA-B	HLA class I histocompatibility antigen, B alpha chain	HLAB_HUMAN	TRUE	100	0.392774	15.8887	60902.6	56730.6	57196.2	54251.7	55774.5	51945.9	65552.9	60574.4	64384	61440.5	64708.4	63971.5		15.8942	15.7918	15.8036	15.7274	15.7673	15.6647	16.0004	15.8864	15.9744	15.9069	15.9817	15.9651
P01966	SWISS-PROT:P01966	(Bos taurus) Hemoglobin subunit alpha		TRUE	100	0.412826	15.7484	42735.6	42111.7	43481.1	83172.4	83601.5	80547.5	50307.6	48642.1	45066.7	22695.4	23346.6	22748.2		15.3832	15.3619	15.4081	16.3438	16.3512	16.2976	15.6185	15.5699	15.4598	14.4701	14.5109	14.4735
P02070	SWISS-PROT:P02070	(Bos taurus) Hemoglobin subunit beta		FALSE	83.3	0.733491	10.3967	4140.73	NaN	NaN	2276.04	929.827	583.12	449.909	431.29	1532.1	960.377	NaN	926.088		12.0157	NaN	NaN	11.1523	9.86082	9.18765	8.81349	8.75251	10.5813	9.90746	NaN	9.85501
P02462	COL4A1	Collagen alpha-1(IV) chain	CO4A1_HUMAN	TRUE	100	0.305557	12.9057	4554.75	5104	4963.46	10364	10731.2	11448	5601.81	5239.61	6864.8	7003.39	6401.08	6257.5		12.1532	12.3174	12.2771	13.3393	13.3895	13.4828	12.4517	12.3552	12.745	12.7738	12.6441	12.6114
P02511	CRYAB	Alpha-crystallin B chain	CRYAB_HUMAN	FALSE	16.7	0.394433	11.2259	NaN	NaN	NaN	NaN	NaN	NaN	2937.42	3314.2	1411.5	NaN	NaN	NaN		NaN	NaN	NaN	NaN	NaN	NaN	11.5203	11.6944	10.463	NaN	NaN	NaN
P02533	SWISS-PROT:P02533	Tax_Id=9606 Gene_Symbol=KRT14 Keratin, type I cytoskeletal 14		TRUE	100	0.155687	19.9714	1171916	1.20459e+06	1.19009e+06	984613	967359	960615	1.0538e+06	1.06913e+06	1.06407e+06	910000	905818	913108		20.1604	20.2001	20.1826	19.9092	19.8837	19.8736	20.0072	20.028	20.0212	19.7955	19.7889	19.8004
P02538	SWISS-PROT:P02538	Tax_Id=9606 Gene_Symbol=KRT6A Keratin, type II cytoskeletal 6A		TRUE	100	0.19113	17.1055	123651	127786	124758	149689	151535	144204	183927	177926	154839	117948	112936	111146		16.9159	16.9634	16.9288	17.1916	17.2093	17.1377	17.4888	17.4409	17.2404	16.8478	16.7852	16.7621
P02545	LMNA	Prelamin-A/C	LMNA_HUMAN	TRUE	100	0.160245	20.2566	1.39669e+06	1.37827e+06	1.36349e+06	1.31125e+06	1.28474e+06	1.29215e+06	1.0282e+06	1.03259e+06	1.03874e+06	984591	981791	969068		20.4136	20.3944	20.3789	20.3225	20.293	20.3013	19.9717	19.9778	19.9864	19.9092	19.9051	19.8862
P02549	SPTA1	Spectrin alpha chain, erythrocytic 1	SPTA1_HUMAN	TRUE	100	0.299568	12.8544	10016.5	8133.85	8157.91	11538.9	8431.58	5817.32	10535.1	5380.22	6737.17	8402.47	8206.21	3547.63		13.2901	12.9897	12.994	13.4942	13.0416	12.5061	13.3629	12.3935	12.7179	13.0366	13.0025	11.7926
P02584	SWISS-PROT:P02584	(Bos taurus) Profilin-1		TRUE	100	0.17735	18.9131	429445	409157	386636	478372	486926	445503	549493	565583	537093	593955	573867	605208		18.7121	18.6423	18.5606	18.8678	18.8933	18.7651	19.0677	19.1094	19.0348	19.18	19.1304	19.2071
P02647	APOA1	Apolipoprotein A-I	APOA1_HUMAN	TRUE	100	0.371116	13.0193	7728.62	8005.74	7533.39	12825	9441.32	7323.91	9771.09	10515.1	15751.9	3085.13	5378.02	4138.63		12.916	12.9668	12.8791	13.6467	13.2048	12.8384	13.2543	13.3602	13.9432	11.5911	12.3929	12.0149
P02656	APOC3	Apolipoprotein C-III	APOC3_HUMAN	TRUE	100	0.350311	12.3066	6486.37	6681.54	5205	8047.8	8030.49	8691.01	4000.17	2628.52	4717.98	2926.25	3352.35	3994.28		12.6632	12.706	12.3457	12.9744	12.9713	13.0853	11.9658	11.36	12.204	11.5148	11.711	11.9637
P02662	SWISS-PROT:P02662	Alpha-S1-casein - Bos taurus (Bovine).		FALSE	16.7	0.0591792	10.594	NaN	NaN	NaN	NaN	NaN	NaN	1541.06	1642.09	1459.27	NaN	NaN	NaN		NaN	NaN	NaN	NaN	NaN	NaN	10.5897	10.6813	10.511	NaN	NaN	NaN
P02666	SWISS-PROT:P02666	Beta-casein - Bos taurus (Bovine).		FALSE	16.7	0.274127	12.0623	NaN	NaN	NaN	NaN	NaN	NaN	5605.56	4360.88	3199.88	NaN	NaN	NaN		NaN	NaN	NaN	NaN	NaN	NaN	12.4526	12.0904	11.6438	NaN	NaN	NaN
P02672	SWISS-PROT:P02672	(Bos taurus) Fibrinogen alpha chain precursor		TRUE	100	0.412397	15.3427	24081.9	26652.2	25925.2	77051.1	75033.2	74365.3	28318.1	30279.3	29596.9	32540.3	33653.5	32952.2		14.5557	14.702	14.6621	16.2335	16.1952	16.1823	14.7894	14.886	14.8532	14.9899	15.0385	15.0081
P02676	SWISS-PROT:P02676	(Bos taurus) similar to Fibrinogen beta chain precursor		TRUE	100	0.372155	15.7023	34657.5	35469.9	34981.1	92151.8	92146.3	91861.2	38357.5	38796.1	36247.4	43452.1	43808.1	43659.2		15.0809	15.1143	15.0943	16.4917	16.4916	16.4872	15.2272	15.2436	15.1456	15.4071	15.4189	15.414
P02679	FGG	Fibrinogen gamma chain	FIBG_HUMAN	TRUE	100	0.339602	11.3043	1919.91	1787.11	2208.65	4168.26	4200.44	3649.06	1583.6	1900.23	1264.52	2297.05	2055.26	2142.98		10.9068	10.8034	11.109	12.0252	12.0363	11.8333	10.629	10.892	10.3044	11.1656	11.0051	11.0654
P02686	MBP	Myelin basic protein	MBP_HUMAN	TRUE	61.1	0.166109	9.89756	1054.46	1032.46	1332.17	NaN	NaN	NaN	897.065	981.565	NaN	1041.26	878.342	893.996		10.0423	10.0119	10.3796	NaN	NaN	NaN	9.80907	9.93894	NaN	10.0241	9.77864	9.80412
P02751	FN1	Fibronectin	FINC_HUMAN	TRUE	100	0.391617	16.1396	43456	46426.5	47321.6	126989	128668	124760	50980.8	51224	48071	63033	62991.1	63164.9		15.4073	15.5027	15.5302	16.9543	16.9733	16.9288	15.6377	15.6445	15.5529	15.9438	15.9429	15.9468
P02768;P02768-1	ALB;SWISS-PROT:P02768-1	Albumin;Tax_Id=9606 Gene_Symbol=ALB Isoform 1 of Serum albumin precursor	ALBU_HUMAN;	FALSE	11.1	0.142139	11.9573	NaN	NaN	NaN	4398.58	NaN	NaN	NaN	NaN	NaN	NaN	NaN	NaN		NaN	NaN	NaN	12.1028	NaN	NaN	NaN	NaN	NaN	NaN	NaN	NaN
P02769	SWISS-PROT:P02769	(Bos taurus) Bovine serum albumin precursor		TRUE	100	0.281101	20.5731	1.25755e+06	1.23441e+06	1.23352e+06	1.6585e+06	1.57263e+06	1.58749e+06	1.37453e+06	1.37162e+06	1408339	1.32257e+06	1.32479e+06	1.33639e+06		20.2622	20.2354	20.2344	20.6614	20.5847	20.5983	20.3905	20.3874	20.4256	20.3349	20.3373	20.3499
P02777	SWISS-PROT:P02777	(Bos taurus) similar to Platelet factor 4		TRUE	100	0.33153	12.8879	5609.66	8170.5	5379.66	7524.83	5595.19	6566.94	11233.3	13631.6	12415.3	9165.81	9127.71	7111.27		12.4537	12.9962	12.3933	12.8774	12.45	12.681	13.4555	13.7347	13.5998	13.162	13.156	12.7959
P02786	TFRC	Transferrin receptor protein 1	TFR1_HUMAN	TRUE	100	0.307887	17.1782	157554	152845	153622	148520	148664	150899	95072.1	95352.1	94351.5	149351	147950	146295		17.2655	17.2217	17.229	17.1803	17.1817	17.2032	16.5367	16.541	16.5258	17.1883	17.1748	17.1585
P02792	FTL	Ferritin light chain	FRIL_HUMAN	TRUE	100	0.376373	13.4813	7621.82	6897.06	6719.28	7674.26	7447.16	6548.06	14477	14581.1	13874.1	19039.1	18896.6	18170.7		12.8959	12.7518	12.7141	12.9058	12.8625	12.6769	13.8215	13.8318	13.7601	14.2167	14.2058	14.1493
P02794	FTH1	Ferritin heavy chain	FRIH_HUMAN	TRUE	100	0.316296	12.894	7085.87	5803.88	5588.02	6030.35	6189.41	6030.59	6628.91	6996.57	6047.15	11406.4	10956.6	10728.2		12.7907	12.5028	12.4481	12.558	12.5956	12.5581	12.6946	12.7724	12.562	13.4776	13.4195	13.3891
P02795	MT2A	Metallothionein-2	MT2_HUMAN	TRUE	100	0.892924	12.7285	23066.1	22887.3	23086.2	23418.1	23357.9	26486.2	10317.6	7064	10370.2	1764.35	1824.83	1873.68		14.4935	14.4823	14.4947	14.5153	14.5116	14.693	13.3328	12.7863	13.3402	10.7849	10.8335	10.8717
P03886	MT-ND1	NADH-ubiquinone oxidoreductase chain 1	NU1M_HUMAN	TRUE	100	0.233823	13.5611	10258	13319.4	10905	11450.3	12661	11915	8899.03	13364.6	10451.7	10961.6	11988.9	12458		13.3245	13.7012	13.4127	13.4831	13.6281	13.5405	13.1194	13.7061	13.3514	13.4202	13.5494	13.6048
P03897	MT-ND3	NADH-ubiquinone oxidoreductase chain 3	NU3M_HUMAN	TRUE	100	0.414651	12.6263	4182.58	4149.32	4201.51	5193.81	5739.35	4571.79	4120.55	8328.66	5535.9	11353.1	10863.6	11046.3		12.0302	12.0187	12.0367	12.3426	12.4867	12.1585	12.0086	13.0239	12.4346	13.4708	13.4072	13.4313
P03905	MT-ND4	NADH-ubiquinone oxidoreductase chain 4	NU4M_HUMAN	TRUE	100	0.292184	11.3579	2121.18	1942.68	2208.8	3008.88	3350.48	2891.43	2630.36	2904.04	2620.54	2519.8	2679.19	2883.3		11.0507	10.9238	11.109	11.555	11.7102	11.4976	11.361	11.5038	11.3556	11.2991	11.3876	11.4935
P03915	MT-ND5	NADH-ubiquinone oxidoreductase chain 5	NU5M_HUMAN	TRUE	100	0.196483	12.0051	3184.08	3218.28	3077.01	4401.81	4291.76	3611.24	4793.61	4815.78	4460.3	4581.73	3582.25	4168.49		11.6367	11.6521	11.5873	12.1039	12.0674	11.8183	12.2269	12.2336	12.1229	12.1617	11.8066	12.0253
P03928	MT-ATP8	ATP synthase protein 8	ATP8_HUMAN	TRUE	100	0.25632	12.6645	8037.35	7150.68	7521.52	6944.73	8940.5	9120.05	5265.33	5328.64	6391.83	5696.45	4341.56	4710.49		12.9725	12.8039	12.8768	12.7617	13.1261	13.1548	12.3623	12.3796	12.642	12.4758	12.084	12.2017
P04035	HMGCR	3-hydroxy-3-methylglutaryl-coenzyme A reductase	HMDH_HUMAN	TRUE	100	1.15942	14.1604	9237.84	9752.63	9703.92	60968	66647.7	63420.6	108942	107282	118774	11714	10521.4	11148.5		13.1733	13.2516	13.2444	15.8958	16.0243	15.9527	16.7332	16.711	16.8579	13.5159	13.361	13.4446
P04040	CAT	Catalase	CATA_HUMAN	TRUE	100	0.286936	15.97	84406	84328.6	82946.3	70124	69239	66500.9	48333.8	49392.4	48037.8	55393.6	57504.4	54796.6		16.3651	16.3637	16.3399	16.0976	16.0793	16.0211	15.5607	15.592	15.5519	15.7574	15.8114	15.7418
P04049	RAF1	RAF proto-oncogene serine/threonine-protein kinase	RAF1_HUMAN	TRUE	100	0.421766	12.3496	3358.65	2420.21	3265.36	4403.8	2868.11	3593.96	5925.57	5700.43	7075.02	5883.7	5696.62	7007.26		11.7137	11.2409	11.673	12.1045	11.4859	11.8114	12.5327	12.4769	12.7885	12.5225	12.4759	12.7746
P04062	GBA1	Lysosomal acid glucosylceramidase	GBA1_HUMAN	TRUE	100	0.266965	15.4845	43422.5	44727.5	45730.8	37322.8	37694.2	35398.8	33923.1	31907.3	32874.6	50046.7	52890.8	51036.5		15.4062	15.4489	15.4809	15.1878	15.2021	15.1114	15.05	14.9616	15.0047	15.611	15.6907	15.6392
P04066	FUCA1	Tissue alpha-L-fucosidase	FUCO_HUMAN	TRUE	100	0.838565	14.393	23173.7	24752.9	21821.7	17459.6	17135.4	16654.8	11982.8	12504.8	12443.5	10585.3	11684.9	9715.77		14.5002	14.5953	14.4135	14.0917	14.0647	14.0236	13.5487	13.6102	13.6031	13.3698	13.5124	13.2461
P04075	ALDOA	Fructose-bisphosphate aldolase A	ALDOA_HUMAN	TRUE	100	0.146759	20.418	1.57565e+06	1.5811e+06	1555475	1.31878e+06	1.29561e+06	1.29184e+06	1.20095e+06	1.21459e+06	1123039	1.18752e+06	1183660	1.17629e+06		20.5875	20.5925	20.5689	20.3308	20.3052	20.301	20.1958	20.212	20.099	20.1795	20.1748	20.1658
P04080	CSTB	Cystatin-B	CYTB_HUMAN	TRUE	100	0.431212	16.1353	82491.2	85087.7	93790.1	37544.1	41948.3	40321.5	57124.2	58253	62444.8	107624	110348	106697		16.332	16.3767	16.5171	15.1963	15.3563	15.2993	15.8018	15.83	15.9303	16.7156	16.7517	16.7032
P04083	ANXA1	Annexin A1	ANXA1_HUMAN	TRUE	100	0.570487	17.8172	550184	542134	558209	300966	303928	299875	156497	153586	155741	136996	138237	134655		19.0696	19.0483	19.0904	18.1992	18.2134	18.194	17.2558	17.2287	17.2488	17.0638	17.0768	17.0389
P04114	APOB	Apolipoprotein B-100	APOB_HUMAN	TRUE	100	0.495731	14.1873	12913.9	14764.9	11137	20861.4	20596.5	20681.9	36277.4	33708.3	35465.1	9292.11	9232.68	8128.84		13.6566	13.8499	13.4431	14.3485	14.3301	14.3361	15.1468	15.0408	15.1141	13.1818	13.1725	12.9888
P04150	NR3C1	Glucocorticoid receptor	GCR_HUMAN	TRUE	61.1	0.38508	12.8752	3333.66	5185.73	NaN	NaN	NaN	NaN	6702.44	4550.62	11472.3	7630.37	12929.4	7010.6		11.7029	12.3403	NaN	NaN	NaN	NaN	12.7105	12.1518	13.4859	12.8975	13.6584	12.7753
P04155	TFF1	Trefoil factor 1	TFF1_HUMAN	TRUE	100	0.338775	11.7026	2760.61	3334.82	3778.39	2132.09	2213.32	2189.54	3331.21	4056.71	3174.33	3390.61	3363.11	3471.4		11.4308	11.7034	11.8836	11.0581	11.112	11.0964	11.7018	11.9861	11.6322	11.7273	11.7156	11.7613
P04156	PRNP	Major prion protein	PRIO_HUMAN	TRUE	94.4	0.724055	12.7071	2847.69	4453.66	NaN	2968.89	4560.18	1429.88	22030.6	17206	19165.3	9401.45	10507.2	9313.47		11.4756	12.1208	NaN	11.5357	12.1549	10.4817	14.4272	14.0706	14.2262	13.1987	13.3591	13.1851
P04179	SOD2	Superoxide dismutase [Mn], mitochondrial	SODM_HUMAN	TRUE	100	0.38616	15.9035	61353.3	58864.8	65705.7	68810.1	67639.8	70195.4	36215.1	39145.6	37654.9	34906.2	35840.2	34912		15.9049	15.8451	16.0037	16.0703	16.0456	16.0991	15.1443	15.2566	15.2005	15.0912	15.1293	15.0914
P04181	OAT	Ornithine aminotransferase, mitochondrial	OAT_HUMAN	TRUE	100	0.678191	17.3545	245964	243538	246464	184415	182630	176579	69864.1	71038.4	74667.4	77923.3	76600.7	78709.9		17.9081	17.8938	17.911	17.4926	17.4786	17.43	16.0923	16.1163	16.1882	16.2498	16.2251	16.2643
P04183	TK1	Thymidine kinase, cytosolic	KITH_HUMAN	TRUE	100	0.650179	16.5256	106890	104974	106520	101334	102852	101938	30123.6	30447.1	31885.7	42810.7	43391.5	43440.5		16.7058	16.6797	16.7008	16.6288	16.6502	16.6373	14.8786	14.894	14.9606	15.3857	15.4051	15.4068
P04259	SWISS-PROT:P04259	Tax_Id=9606 Gene_Symbol=KRT6B Keratin, type II cytoskeletal 6B		TRUE	100	0.221131	20.6829	1.52291e+06	1.49963e+06	1.52576e+06	1.74653e+06	1.77955e+06	1.76861e+06	2243722	2.21105e+06	2144264	1.45357e+06	1455901	1.46949e+06		20.5384	20.5162	20.5411	20.7361	20.7631	20.7542	21.0975	21.0763	21.0321	20.4712	20.4735	20.4869
P04264	SWISS-PROT:P04264	Tax_Id=9606 Gene_Symbol=KRT1 Keratin, type II cytoskeletal 1		TRUE	100	1.45967	16.5306	72611.3	76127	79480.2	40957.9	43585.6	39560.9	880347	823373	802490	32942.7	30731.1	32786.2		16.1479	16.2161	16.2783	15.3219	15.4116	15.2718	19.7477	19.6512	19.6141	15.0077	14.9074	15.0008
P04350	TUBB4A	Tubulin beta-4A chain	TBB4A_HUMAN	TRUE	100	0.358109	17.9175	257807	346594	312108	206318	241566	227727	166669	171668	174195	212113	217465	228958		17.9759	18.4029	18.2517	17.6545	17.8821	17.7969	17.3466	17.3893	17.4103	17.6945	17.7304	17.8047
P04406	GAPDH	Glyceraldehyde-3-phosphate dehydrogenase	G3P_HUMAN	TRUE	100	0.111485	22.138	5360683	5306888	5380878	4.36407e+06	4.19111e+06	4.18369e+06	3.95889e+06	3.94532e+06	3.94746e+06	4371654	4359365	4303080		22.354	22.3394	22.3594	22.0572	21.9989	21.9963	21.9167	21.9117	21.9125	22.0597	22.0557	22.0369
P04424	ASL	Argininosuccinate lyase	ARLY_HUMAN	TRUE	100	0.124572	13.6952	16659.5	15410.1	16483.2	13588.5	13502.2	12827.6	11691.2	12310.7	12409.6	10883.9	11302.6	11230.9		14.0241	13.9116	14.0087	13.7301	13.7209	13.647	13.5131	13.5876	13.5992	13.4099	13.4644	13.4552
P04439	HLA-A	HLA class I histocompatibility antigen, A alpha chain	HLAA_HUMAN	TRUE	100	0.414704	17.4177	158975	164267	163367	134804	124932	127325	211240	197859	199427	204681	209340	220078		17.2784	17.3257	17.3178	17.0405	16.9308	16.9582	17.6885	17.5941	17.6055	17.643	17.6755	17.7477
P04626	ERBB2	Receptor tyrosine-protein kinase erbB-2	ERBB2_HUMAN	TRUE	100	0.316049	13.5908	8585.72	9549.14	9129.87	8201.65	10348.7	8053.45	14896.1	14660.6	14744.6	19167	18951.5	19212.2		13.0677	13.2212	13.1564	13.0017	13.3372	12.9754	13.8627	13.8397	13.8479	14.2263	14.21	14.2297
P04632	CAPNS1	Calpain small subunit 1	CPNS1_HUMAN	TRUE	100	0.136842	16.7727	90036.5	86199.9	93030	111573	107823	113864	125714	132556	137016	114948	118552	113389		16.4582	16.3954	16.5054	16.7676	16.7183	16.7969	16.9398	17.0162	17.064	16.8106	16.8552	16.7909
P04637	TP53	Cellular tumor antigen p53	P53_HUMAN	TRUE	100	1.13946	12.1514	1736.34	2141.77	2646.14	1674.88	1804.99	1858.99	1977.97	1827.39	1064.05	2513.26	2601.38	3090.75		10.7618	11.0646	11.3697	10.7098	10.8178	10.8603	10.9498	10.8356	10.0553	11.2953	11.3451	11.5937
P04792	HSPB1	Heat shock protein beta-1	HSPB1_HUMAN	TRUE	100	0.133914	18.7764	395157	394436	385990	377313	368981	366531	499381	514931	573103	467992	469218	457407		18.5921	18.5894	18.5582	18.5254	18.4932	18.4836	18.9298	18.974	19.1284	18.8361	18.8399	18.8031
P04818	TYMS	Thymidylate synthase	TYSY_HUMAN	TRUE	100	0.708924	12.7632	2641.32	2079.02	2246.54	5184.08	5060.66	4593.12	8090.72	7456.18	8039.67	21163.2	20193.7	20917.3		11.367	11.0217	11.1335	12.3399	12.3051	12.1653	12.9821	12.8642	12.9729	14.3693	14.3016	14.3524
P04843	RPN1	Dolichyl-diphosphooligosaccharide--protein glycosyltransferase subunit 1	RPN1_HUMAN	TRUE	100	0.132832	18.8101	428413	439652	427122	438037	439369	434193	425663	403216	409183	406761	408976	403449		18.7086	18.746	18.7043	18.7407	18.7451	18.728	18.6994	18.6212	18.6424	18.6338	18.6417	18.622
P04844	RPN2	Dolichyl-diphosphooligosaccharide--protein glycosyltransferase subunit 2	RPN2_HUMAN	TRUE	100	0.114752	17.5632	167358	166975	170193	212115	209736	208364	199447	204726	198230	170914	175918	174534		17.3526	17.3493	17.3768	17.6945	17.6782	17.6687	17.6056	17.6433	17.5968	17.3829	17.4245	17.4131
P04899	GNAI2	Guanine nucleotide-binding protein G(i) subunit alpha-2	GNAI2_HUMAN	TRUE	100	0.232164	17.9639	365606	380107	379720	302069	296581	298064	223024	244531	257605	213394	204554	207674		18.4799	18.536	18.5346	18.2045	18.1781	18.1853	17.7668	17.8997	17.9748	17.7032	17.6421	17.664
P04908;Q7L7L0	H2AC8;H2AC25	Histone H2A type 1-B/E;Histone H2A type 3	H2A1B_HUMAN;H2A3_HUMAN	TRUE	100	0.285388	18.3246	367353	374391	344459	324626	309336	326374	273258	296675	269281	249009	257350	263772		18.4868	18.5142	18.394	18.3084	18.2388	18.3162	18.0599	18.1785	18.0388	17.9258	17.9734	18.0089
P04920	SLC4A2	Anion exchange protein 2	B3A2_HUMAN	TRUE	100	0.157087	13.2951	9660.3	11738.6	11380.9	8366.76	7793.72	7125.35	9108.07	9099.09	9625.57	13377.1	11304.3	10531.4		13.2379	13.519	13.4743	13.0305	12.9281	12.7987	13.1529	13.1515	13.2327	13.7075	13.4646	13.3624
P05023	ATP1A1	Sodium/potassium-transporting ATPase subunit alpha-1	AT1A1_HUMAN	TRUE	100	0.280925	18.0875	285322	278849	285426	213873	216625	208437	257197	253367	246902	335263	330143	324244		18.1222	18.0891	18.1228	17.7064	17.7248	17.6693	17.9725	17.9509	17.9136	18.3549	18.3327	18.3067
P05026	ATP1B1	Sodium/potassium-transporting ATPase subunit beta-1	AT1B1_HUMAN	TRUE	100	0.19592	17.8318	251349	249429	251465	202512	199103	201735	250871	251733	262448	282709	298825	283398		17.9393	17.9283	17.94	17.6277	17.6032	17.6221	17.9366	17.9415	18.0017	18.109	18.1889	18.1125
P05067	APP	Amyloid-beta precursor protein	A4_HUMAN	TRUE	100	0.397299	13.5669	9122.51	10420.4	10194.5	10291.6	11446.9	9463.6	24403.8	22724.9	22194.4	13879.4	14410.7	15128.9		13.1552	13.3471	13.3155	13.3292	13.4827	13.2082	14.5748	14.472	14.4379	13.7607	13.8149	13.885
P05091	ALDH2	Aldehyde dehydrogenase, mitochondrial	ALDH2_HUMAN	TRUE	100	0.139476	17.2067	131827	132336	130206	139107	135248	144574	143240	147477	147077	134850	139456	136052		17.0083	17.0138	16.9904	17.0858	17.0452	17.1414	17.1281	17.1701	17.1662	17.041	17.0895	17.0538
P05114	HMGN1	Non-histone chromosomal protein HMG-14	HMGN1_HUMAN	TRUE	100	0.237098	14.5882	22510.4	24551.6	25327.1	22097.8	20198.3	19251.3	17869	26503.6	32654.2	20623.5	21406.5	20088.6		14.4583	14.5835	14.6284	14.4316	14.3019	14.2327	14.1252	14.6939	14.995	14.332	14.3858	14.2941
P05120	SERPINB2	Plasminogen activator inhibitor 2	PAI2_HUMAN	TRUE	100	0.834557	16.5245	318204	309363	307978	221293	216611	219870	48438.6	49699.5	47244.9	22529.8	21524.4	23983.2		18.2796	18.2389	18.2325	17.7556	17.7247	17.7463	15.5639	15.6009	15.5279	14.4595	14.3937	14.5497
P05121	SERPINE1	Plasminogen activator inhibitor 1	PAI1_HUMAN	TRUE	38.9	0.701404	10.8989	521.655	NaN	496.061	1678.15	2373.52	NaN	NaN	NaN	NaN	NaN	NaN	NaN		9.02695	NaN	8.95437	10.7127	11.2128	NaN	NaN	NaN	NaN	NaN	NaN	NaN
P05129	PRKCG	Protein kinase C gamma type	KPCG_HUMAN	TRUE	83.3	0.665117	10.802	3703.04	3445.14	2182.44	1588.7	1520	2353.34	984.938	NaN	NaN	4423.02	5550.49	695.013		11.8545	11.7503	11.0917	10.6336	10.5699	11.2005	9.94389	NaN	NaN	12.1108	12.4384	9.4409
P05141	SLC25A5	ADP/ATP translocase 2	ADT2_HUMAN	TRUE	100	0.165648	19.0806	534422	521516	535098	555542	543011	543605	442215	427206	403688	515886	524072	525963		19.0276	18.9924	19.0294	19.0835	19.0506	19.0522	18.7544	18.7046	18.6229	18.9767	18.9994	19.0046
P05161	ISG15	Ubiquitin-like protein ISG15	ISG15_HUMAN	TRUE	100	0.1778	17.8131	260834	231193	262758	228107	231892	210725	196563	208164	180112	192209	184241	177434		17.9928	17.8187	18.0034	17.7994	17.8231	17.685	17.5846	17.6674	17.4585	17.5523	17.4912	17.4369
P05165	PCCA	Propionyl-CoA carboxylase alpha chain, mitochondrial	PCCA_HUMAN	TRUE	100	0.245625	14.3123	25700.3	25047.8	25094.4	23058.3	23669	22643	15870.2	16560.1	17619	14811.9	14030.5	14696.5		14.6495	14.6124	14.6151	14.493	14.5307	14.4668	13.954	14.0154	14.1048	13.8545	13.7763	13.8432
P05166	PCCB	Propionyl-CoA carboxylase beta chain, mitochondrial	PCCB_HUMAN	TRUE	100	0.159145	14.2299	21340.3	22912.6	21078.1	19623.6	20198.1	21391	16804.6	17654.6	17336.7	14666.6	14867.4	15372.6		14.3813	14.4839	14.3635	14.2603	14.3019	14.3847	14.0366	14.1078	14.0815	13.8402	13.8599	13.9081
P05186	ALPL	Alkaline phosphatase, tissue-nonspecific isozyme	PPBT_HUMAN	TRUE	94.4	0.453389	13.0493	14475.4	12181.1	11038	13688.9	13568.1	5380.46	1059.37	10416.2	13051	6984.75	6057.69	6068.39		13.8213	13.5724	13.4302	13.7407	13.7279	12.3935	10.049	13.3465	13.6719	12.77	12.5646	12.5671
P05187	ALPP	Alkaline phosphatase, placental type	PPB1_HUMAN	TRUE	100	0.319021	13.4444	16060.3	16189.6	15841.6	7461.42	7847.7	8866.85	6406.05	5760.38	5701.45	12625.4	12053.7	11862		13.9712	13.9828	13.9514	12.8652	12.9381	13.1142	12.6452	12.4919	12.4771	13.624	13.5572	13.5341
P05198	EIF2S1	Eukaryotic translation initiation factor 2 subunit 1	IF2A_HUMAN	TRUE	100	0.0743677	18.2307	337304	329904	345393	313797	310791	316371	279871	275567	282402	291904	291352	283484		18.3637	18.3317	18.3979	18.2595	18.2456	18.2713	18.0944	18.072	18.1074	18.1551	18.1524	18.1129
P05204	HMGN2	Non-histone chromosomal protein HMG-17	HMGN2_HUMAN	TRUE	100	0.544816	17.3455	122298	127939	119744	113252	103824	114160	129314	187213	537009	147398	146738	142496		16.9	16.9651	16.8696	16.7892	16.6638	16.8007	16.9805	17.5143	19.0346	17.1694	17.1629	17.1206
P05362	ICAM1	Intercellular adhesion molecule 1	ICAM1_HUMAN	TRUE	100	0.271672	13.3029	10311.7	9396.56	8089.21	6093.9	6826.68	5016.62	10692.8	8932.75	9068.42	13605.9	13069.4	13016.7		13.332	13.1979	12.9818	12.5732	12.737	12.2925	13.3844	13.1249	13.1466	13.7319	13.6739	13.6681
P05386	RPLP1	60S acidic ribosomal protein P1	RLA1_HUMAN	TRUE	100	0.233403	19.6506	960110	883612	758215	838888	733769	726358	788533	556939	560728	1151406	1.04764e+06	879323		19.8728	19.7531	19.5322	19.6781	19.485	19.4703	19.5888	19.0872	19.0969	20.135	19.9987	19.746
P05387	RPLP2	60S acidic ribosomal protein P2	RLA2_HUMAN	TRUE	100	0.12949	19.2379	630882	653569	606952	699333	702797	690832	582165	633318	615980	694275	734974	667199		19.267	19.318	19.2112	19.4156	19.4227	19.398	19.1511	19.2726	19.2325	19.4051	19.4873	19.3478
P05388	RPLP0	60S acidic ribosomal protein P0	RLA0_HUMAN	TRUE	100	0.0747442	19.1326	552797	565279	581386	594910	584555	566408	568464	534808	560041	648841	665562	669225		19.0764	19.1086	19.1491	19.1823	19.157	19.1115	19.1167	19.0287	19.0952	19.3075	19.3442	19.3521
P05412	JUN	Transcription factor Jun	JUN_HUMAN	TRUE	100	0.501514	13.7727	14607.6	14209.7	13849.3	18470.2	17914.1	21490.2	28882.9	30833.2	31236.4	10092.5	9512.87	10311.8		13.8344	13.7946	13.7575	14.1729	14.1288	14.3914	14.8179	14.9122	14.9309	13.301	13.2157	13.332
P05423	POLR3D	DNA-directed RNA polymerase III subunit RPC4	RPC4_HUMAN	TRUE	100	0.28209	11.6814	3056.05	1903.72	2846.46	3392.09	3125.19	2602.28	4418.67	4680.54	3775.49	5113.52	4860.06	4677.9		11.5775	10.8946	11.475	11.728	11.6097	11.3456	12.1094	12.1925	11.8824	12.3201	12.2468	12.1916
P05455	SSB	Lupus La protein	LA_HUMAN	TRUE	100	0.191019	17.6908	262485	262929	252890	240891	235467	235583	185169	183299	193645	184363	186897	176662		18.0019	18.0043	17.9482	17.878	17.8452	17.8459	17.4985	17.4838	17.5631	17.4922	17.5119	17.4306
P05496;P48201;Q06055	ATP5MC1;ATP5MC3;ATP5MC2	ATP synthase F(0) complex subunit C1, mitochondrial;ATP synthase F(0) complex subunit C3, mitochondrial;ATP synthase F(0) complex subunit C2, mitochondrial	AT5G1_HUMAN;AT5G3_HUMAN;AT5G2_HUMAN	TRUE	100	0.40027	12.7018	12870.5	10737.4	5440.06	9011.28	7313.6	5183.77	8022.74	5061.12	522.682	8387.68	10608.9	5099.31		13.6518	13.3904	12.4094	13.1375	12.8364	12.3398	12.9699	12.3052	9.02979	13.0341	13.373	12.3161
P05556	ITGB1	Integrin beta-1	ITB1_HUMAN	TRUE	100	0.193979	16.9933	128249	126447	127738	115251	111159	109070	171295	161417	161114	152724	150725	149565		16.9686	16.9482	16.9628	16.8144	16.7623	16.7349	17.3861	17.3004	17.2977	17.2206	17.2016	17.1904
P05783	KRT18	Keratin, type I cytoskeletal 18	K1C18_HUMAN	TRUE	100	0.0906202	20.8299	1.98165e+06	1.94949e+06	1990523	1652584	1.58183e+06	1.61024e+06	2.04445e+06	1.99852e+06	1.88614e+06	1.97301e+06	1.9495e+06	1886349		20.9183	20.8947	20.9247	20.6563	20.5932	20.6188	20.9633	20.9305	20.847	20.912	20.8947	20.8472
P05784	SWISS-PROT:P05784	Tax_Id=10090 Gene_Symbol=Krt18 Keratin, type I cytoskeletal 18		TRUE	100	0.121605	16.6976	120291	111458	123064	119544	83291.1	106737	102634	92758.6	105601	106182	104573	88478.5		16.8762	16.7661	16.909	16.8672	16.3459	16.7037	16.6472	16.5012	16.6883	16.6962	16.6741	16.433
P05787	SWISS-PROT:P05787	Tax_Id=9606 Gene_Symbol=KRT8 Keratin, type II cytoskeletal 8		TRUE	100	0.155226	22.2868	6.50554e+06	6232343	6.21621e+06	4.92609e+06	4849633	4875079	5575643	5273848	5357886	4977213	4960397	4841788		22.6332	22.5713	22.5676	22.232	22.2094	22.217	22.4107	22.3304	22.3532	22.2469	22.242	22.2071
P05976;P08590	MYL1;MYL3	Myosin light chain 1/3, skeletal muscle isoform;Myosin light chain 3	MYL1_HUMAN;MYL3_HUMAN	TRUE	100	0.232665	11.8973	4177.01	4491.56	4157.75	3032.92	3325.81	2742.14	4000.56	3898.36	3520.76	5247.91	5431.7	5690.11		12.0283	12.133	12.0216	11.5665	11.6995	11.4211	11.966	11.9286	11.7817	12.3575	12.4072	12.4742
P06132	UROD	Uroporphyrinogen decarboxylase	DCUP_HUMAN	TRUE	100	0.304809	13.7603	11663.4	12466	12524.3	9731.69	10633.2	10708.4	11040.6	11645.5	11062.1	12371.6	11780.8	12097.9		13.5097	13.6057	13.6124	13.2485	13.3763	13.3865	13.4305	13.5075	13.4333	13.5947	13.5241	13.5625
P06213	INSR	Insulin receptor	INSR_HUMAN	TRUE	100	0.201127	10.7399	1721.67	1728.29	1508.58	1128.39	2027.15	1009.24	2221.81	1989.29	2052.88	1417.27	1623.97	1999.18		10.7496	10.7551	10.559	10.1401	10.9852	9.97905	11.1175	10.958	11.0034	10.4689	10.6653	10.9652
P06280	GLA	Alpha-galactosidase A	AGAL_HUMAN	TRUE	100	0.365209	14.6792	30744.8	30407.5	31110.2	27568	28609.5	27825.2	20898.1	23188.5	20233	15035	15439.7	14680.7		14.9081	14.8921	14.9251	14.7507	14.8042	14.7641	14.3511	14.5011	14.3044	13.876	13.9144	13.8416
P06396	GSN	Gelsolin	GELS_HUMAN	TRUE	100	0.126118	16.4935	109948	110010	106910	89442.3	88909.5	88419.1	82109.3	80937.2	74477.1	79407.8	79653.8	79349.6		16.7465	16.7473	16.706	16.4487	16.44	16.4321	16.3253	16.3045	16.1845	16.277	16.2815	16.2759
P06400	RB1	Retinoblastoma-associated protein	RB_HUMAN	TRUE	100	0.17815	15.1387	36628.2	37769.1	37678.5	33429.6	36319.4	33711.5	26533	26223.8	26569.5	33642.2	34489.2	32562.6		15.1607	15.2049	15.2015	15.0288	15.1485	15.041	14.6955	14.6786	14.6975	15.038	15.0739	14.9909
P06454	PTMA	Prothymosin alpha	PTMA_HUMAN	TRUE	100	0.423489	13.7496	16193.9	18716.8	18241.3	7281	7365.22	7527.08	17710.4	14795.2	15300.5	23094.5	22281.7	23284.8		13.9832	14.192	14.1549	12.8299	12.8465	12.8779	14.1123	13.8528	13.9013	14.4953	14.4436	14.5071
P06493	CDK1	Cyclin-dependent kinase 1	CDK1_HUMAN	TRUE	100	0.299255	16.7087	85579.9	84962	82581.3	95531.5	90262	91298.6	85522.5	82459.8	90106	109422	109549	103698		16.385	16.3745	16.3335	16.5437	16.4618	16.4783	16.384	16.3314	16.4593	16.7395	16.7412	16.662
P06576	ATP5F1B	ATP synthase subunit beta, mitochondrial	ATPB_HUMAN	TRUE	100	0.175589	19.2739	669319	667784	672390	698135	678180	682858	536620	530675	534419	520535	502452	507366		19.3523	19.349	19.3589	19.4131	19.3713	19.3812	19.0335	19.0175	19.0276	18.9896	18.9386	18.9527
P06703	S100A6	Protein S100-A6	S10A6_HUMAN	TRUE	100	0.248868	16.726	100776	103040	92702.2	120095	109960	107284	130184	93611.3	84425.3	69738.1	87427.3	88601.7		16.6208	16.6529	16.5003	16.8738	16.7466	16.7111	16.9902	16.5144	16.3654	16.0897	16.4158	16.435
P06730	EIF4E	Eukaryotic translation initiation factor 4E	IF4E_HUMAN	TRUE	100	0.0627362	17.057	144863	137351	147578	137825	138041	140898	126422	121915	138306	143176	144206	151406		17.1443	17.0675	17.1711	17.0725	17.0747	17.1043	16.9479	16.8955	17.0775	17.1274	17.1378	17.2081
P06731	CEACAM5	Carcinoembryonic antigen-related cell adhesion molecule 5	CEAM5_HUMAN	TRUE	100	0.218172	14.6666	20360.7	17446.8	22728.1	25428.9	20529.1	21444.7	28953	28887.1	31585.3	30651.2	33465.4	38540.8		14.3135	14.0907	14.4722	14.6342	14.3254	14.3883	14.8214	14.8181	14.947	14.9037	15.0304	15.2341
P06733	ENO1	Alpha-enolase	ENOA_HUMAN	TRUE	100	0.0567326	21.2631	2.37815e+06	2.37562e+06	2.39186e+06	2.53114e+06	2.48062e+06	2.51728e+06	2.57676e+06	2.5573e+06	2.54961e+06	2.66292e+06	2.63504e+06	2.60729e+06		21.1814	21.1799	21.1897	21.2714	21.2423	21.2634	21.2971	21.2862	21.2818	21.3446	21.3294	21.3141
P06744	GPI	Glucose-6-phosphate isomerase	G6PI_HUMAN	TRUE	100	0.123108	19.4579	824991	805124	794593	672715	662771	653996	609629	591200	606747	689039	695738	677616		19.654	19.6189	19.5999	19.3596	19.3382	19.3189	19.2176	19.1733	19.2107	19.3942	19.4082	19.3701
P06746	POLB	DNA polymerase beta	DPOLB_HUMAN	TRUE	100	0.34419	12.9163	9728.86	9689.63	9790.59	10374.5	9709.29	10020.2	7351.56	7371.47	7019.21	4097.23	4157.45	4165.07		13.2481	13.2422	13.2572	13.3408	13.2451	13.2906	12.8438	12.8477	12.7771	12.0004	12.0215	12.0241
P06748	NPM1	Nucleophosmin	NPM_HUMAN	TRUE	100	0.0998486	19.2932	606367	639285	631159	663335	664980	671433	568198	591590	598098	579256	588442	570394		19.2098	19.2861	19.2676	19.3394	19.343	19.3569	19.116	19.1742	19.19	19.1438	19.1665	19.1216
P06753	TPM3	Tropomyosin alpha-3 chain	TPM3_HUMAN	TRUE	100	0.0769453	20.2565	1373635	1.35375e+06	1405303	1.21543e+06	1.23517e+06	1.20114e+06	1.11987e+06	1.09844e+06	1.21839e+06	1.15149e+06	1.18188e+06	1.19354e+06		20.3896	20.3685	20.4224	20.213	20.2363	20.196	20.0949	20.067	20.2165	20.1351	20.1726	20.1868
P06756	ITGAV	Integrin alpha-V	ITAV_HUMAN	TRUE	100	0.298834	14.8177	21755.2	22522.6	23545.9	22002.6	23630.7	24614.2	44272.3	44703.5	46335.2	34496.4	36572.3	34524.8		14.4091	14.4591	14.5232	14.4254	14.5284	14.5872	15.4341	15.4481	15.4998	15.0742	15.1585	15.0753
P06865	HEXA	Beta-hexosaminidase subunit alpha	HEXA_HUMAN	TRUE	100	0.12587	16.1104	63465.2	62107.2	63997.5	69567.9	65623.9	69299.7	69984	71683.9	72154.8	61144	62262.6	63176.7		15.9537	15.9225	15.9657	16.0861	16.0019	16.0806	16.0947	16.1294	16.1388	15.8999	15.9261	15.9471
P06868	SWISS-PROT:P06868	(Bos taurus) Plasminogen precursor		TRUE	100	0.37769	12.4585	3799.8	4441.98	4271.09	7303.32	7646.86	7018.08	3972.66	3430.06	4057.08	4021.02	4352.87	4379.04		11.8917	12.117	12.0604	12.8343	12.9007	12.7769	11.9559	11.744	11.9862	11.9733	12.0878	12.0964
P07099	EPHX1	Epoxide hydrolase 1	HYEP_HUMAN	TRUE	100	0.570543	15.7757	47873.6	46574.5	42833.5	43310.7	40887.4	41552.5	41943.1	42927.3	42693.5	35690.6	36789	34978.5		15.5469	15.5073	15.3865	15.4024	15.3194	15.3426	15.3561	15.3896	15.3817	15.1233	15.167	15.0942
P07108	DBI	Acyl-CoA-binding protein	ACBP_HUMAN	TRUE	100	0.417734	15.381	36912.7	38850	38419.6	35068.7	35164.1	32620.7	43058.1	42813	44067.1	50159.6	50929.3	51138.5		15.1718	15.2456	15.2296	15.0979	15.1018	14.9935	15.394	15.3858	15.4274	15.6142	15.6362	15.6421
P07195	LDHB	L-lactate dehydrogenase B chain	LDHB_HUMAN	TRUE	100	0.108746	19.3031	616142	609936	619103	596859	606116	599823	565852	568910	529227	756791	780047	734624		19.2329	19.2183	19.2398	19.187	19.2092	19.1942	19.1101	19.1178	19.0135	19.5295	19.5732	19.4866
P07197	NEFM	Neurofilament medium polypeptide	NFM_HUMAN	TRUE	94.4	0.273719	10.3693	1936.73	1725.35	1354.81	1336.78	1300.05	1259.29	1300.13	659.539	NaN	1719.22	1459.64	1461.63		10.9194	10.7527	10.4039	10.3845	10.3444	10.2984	10.3444	9.36531	NaN	10.7475	10.5114	10.5134
P07199	CENPB	Major centromere autoantigen B	CENPB_HUMAN	TRUE	100	0.1207	13.5413	10975.1	11069.3	12177.5	10637	10601.8	12068.3	11319.2	13049.3	11841.8	10563.7	12311.9	11862.1		13.422	13.4343	13.5719	13.3768	13.372	13.5589	13.4665	13.6717	13.5316	13.3668	13.5878	13.5341
P07203	GPX1	Glutathione peroxidase 1	GPX1_HUMAN	TRUE	100	0.35623	15.3344	32183	30381.8	32014.3	37615.2	38414.7	37345.7	38075.4	37727.3	37671	37240	37908.7	37520.8		14.974	14.8909	14.9664	15.199	15.2294	15.1887	15.2166	15.2033	15.2012	15.1846	15.2102	15.1954
P07205	PGK2	Phosphoglycerate kinase 2	PGK2_HUMAN	TRUE	100	0.837137	16.693	235927	255915	215595	73685.4	85655	87907.5	60196.4	62418.1	53144.2	51310.4	41894	59060		17.848	17.9653	17.718	16.1691	16.3862	16.4237	15.8774	15.9297	15.6976	15.647	15.3545	15.8499
P07237	P4HB	Protein disulfide-isomerase	PDIA1_HUMAN	TRUE	100	0.116039	18.9615	556822	571836	570162	539411	533589	539776	452213	441122	420461	431663	427818	429331		19.0869	19.1252	19.121	19.041	19.0254	19.042	18.7866	18.7508	18.6816	18.7195	18.7066	18.7117
P07305	H1-0	Histone H1.0	H10_HUMAN	TRUE	100	0.691723	17.971	622543	615625	589382	345610	326758	329884	162667	149787	170159	115533	117762	108619		19.2478	19.2317	19.1688	18.3988	18.3179	18.3316	17.3116	17.1926	17.3765	16.8179	16.8455	16.7289
P07311	ACYP1	Acylphosphatase-1	ACYP1_HUMAN	TRUE	100	0.201036	13.8507	17254.2	16418	16158	17177.8	15625.8	16101.8	11320.5	10798.5	11322.9	11189.8	11203.9	12790.3		14.0747	14.003	13.98	14.0683	13.9316	13.9749	13.4667	13.3985	13.4669	13.4499	13.4517	13.6428
P07339	CTSD	Cathepsin D	CATD_HUMAN	TRUE	100	0.0727271	18.4877	375337	369208	383518	376289	380929	383561	373121	382309	374894	321838	323746	327006		18.5178	18.4941	18.5489	18.5215	18.5392	18.5491	18.5093	18.5444	18.5161	18.296	18.3045	18.319
P07355	ANXA2	Annexin A2	ANXA2_HUMAN	TRUE	100	0.196487	22.1666	6484502	6381570	6.72162e+06	4.64554e+06	4.59466e+06	4640190	4.24824e+06	4.14897e+06	3.99492e+06	3.85126e+06	3.73007e+06	3.81678e+06		22.6286	22.6055	22.6804	22.1474	22.1315	22.1458	22.0184	21.9843	21.9297	21.8769	21.8308	21.8639
P07384	CAPN1	Calpain-1 catalytic subunit	CAN1_HUMAN	TRUE	100	0.112826	17.834	201472	206032	205586	205794	208363	217580	244353	248280	246187	263911	269803	263513		17.6202	17.6525	17.6494	17.6508	17.6687	17.7312	17.8986	17.9216	17.9094	18.0097	18.0415	18.0075
P07437	TUBB	Tubulin beta chain	TBB5_HUMAN	TRUE	100	0.107109	20.9926	1.73118e+06	1.68462e+06	1.69207e+06	2.02393e+06	2.0126e+06	2.26586e+06	2.01129e+06	1929538	2.06209e+06	2.27901e+06	2.29813e+06	2.428e+06		20.7233	20.684	20.6904	20.9487	20.9406	21.1116	20.9397	20.8798	20.9757	21.12	21.132	21.2113
P07477	SWISS-PROT:P07477	Tax_Id=9606 Gene_Symbol=PRSS1 Trypsin-1 precursor		TRUE	100	0.15652	14.8775	31464.7	31482	30059.2	38681.1	32802.5	34855.5	32709.7	28610.6	27076.4	21329	21207.7	23384.9		14.9414	14.9422	14.8755	15.2393	15.0015	15.0891	14.9974	14.8043	14.7247	14.3805	14.3723	14.5133
P07602	PSAP	Prosaposin	SAP_HUMAN	TRUE	100	0.196871	17.8558	230837	241226	236319	239653	236985	233338	267377	266829	260633	212495	203290	206825		17.8165	17.88	17.8504	17.8706	17.8544	17.8321	18.0285	18.0256	17.9917	17.6971	17.6332	17.658
P07686	HEXB	Beta-hexosaminidase subunit beta	HEXB_HUMAN	TRUE	100	0.145942	16.1239	70515.1	70731.9	72334.1	67621.8	69643.1	67608.8	58215	59177.1	58894.3	66294.8	63281.1	63642.6		16.1056	16.1101	16.1424	16.0452	16.0877	16.0449	15.8291	15.8528	15.8458	16.0166	15.9495	15.9577
P07737	PFN1	Profilin-1	PROF1_HUMAN	TRUE	100	0.153574	20.9162	2.13083e+06	2.16116e+06	2159686	1.75296e+06	1.71071e+06	1.73925e+06	1.78988e+06	1.74791e+06	1.77312e+06	1.85569e+06	1803442	1.71923e+06		21.023	21.0434	21.0424	20.7414	20.7062	20.73	20.7714	20.7372	20.7579	20.8235	20.7823	20.7133
P07738	BPGM	Bisphosphoglycerate mutase	PMGE_HUMAN	TRUE	100	0.635599	12.3148	6259.89	5886.41	6267.14	5015.92	5403.17	4279.56	3449.02	3379.65	3953.18	2467.43	2351.95	2203.87		12.6119	12.5232	12.6136	12.2923	12.3996	12.0632	11.752	11.7227	11.9488	11.2688	11.1996	11.1058
P07741	APRT	Adenine phosphoribosyltransferase	APT_HUMAN	TRUE	100	0.124119	18.0928	266367	284369	288951	252713	249338	264182	231532	250976	255428	261349	245922	266576		18.0231	18.1174	18.1405	17.9471	17.9277	18.0112	17.8209	17.9372	17.9626	17.9956	17.9078	18.0242
P07814	EPRS1	Bifunctional glutamate/proline--tRNA ligase	SYEP_HUMAN	TRUE	100	0.105356	18.3542	345582	348295	352007	322511	322549	325418	405861	403914	400900	315684	311446	314879		18.3987	18.4099	18.4252	18.299	18.2992	18.3119	18.6306	18.6237	18.6129	18.2681	18.2486	18.2644
P07858	CTSB	Cathepsin B	CATB_HUMAN	TRUE	100	0.32397	17.395	229651	221343	224317	166205	171793	165138	113593	111222	115955	127988	113674	121122		17.8091	17.7559	17.7752	17.3426	17.3903	17.3333	16.7935	16.7631	16.8232	16.9657	16.7945	16.8861
P07900	HSP90AA1	Heat shock protein HSP 90-alpha	HS90A_HUMAN	TRUE	100	0.236617	20.3417	1.47979e+06	1.47918e+06	1.46718e+06	1.69114e+06	1.65951e+06	1.69372e+06	1.78891e+06	1.80515e+06	1.82414e+06	1140488	1.15929e+06	1.14471e+06		20.497	20.4964	20.4846	20.6896	20.6623	20.6918	20.7706	20.7837	20.7988	20.1212	20.1448	20.1266
P07902	GALT	Galactose-1-phosphate uridylyltransferase	GALT_HUMAN	TRUE	100	0.334288	12.4104	6565.67	5929.79	6768.79	3938.14	3971.56	4838.13	4122.53	4075.3	3905.1	4754.9	4532.41	4575.38		12.6807	12.5338	12.7247	11.9433	11.9555	12.2402	12.0093	11.9927	11.9311	12.2152	12.1461	12.1597
P07910	HNRNPC	Heterogeneous nuclear ribonucleoproteins C1/C2	HNRPC_HUMAN	TRUE	100	0.0988409	20.0057	949063	945471	956966	1.07444e+06	1057174	1.06285e+06	984727	1.02924e+06	981873	1.03848e+06	1.04145e+06	999215		19.8561	19.8507	19.8681	20.0351	20.0118	20.0195	19.9094	19.9732	19.9052	19.986	19.9902	19.9304
P07919	UQCRH	Cytochrome b-c1 complex subunit 6, mitochondrial	QCR6_HUMAN	TRUE	100	0.125546	15.022	29685.7	30487.6	28918.2	39039.7	37104.2	35329.2	36893.3	33304.6	26758.2	31230.4	29680	29294.6		14.8575	14.8959	14.8197	15.2527	15.1793	15.1086	15.1711	15.0234	14.7077	14.9307	14.8572	14.8383
P07942	LAMB1	Laminin subunit beta-1	LAMB1_HUMAN	TRUE	100	0.403245	14.7869	19598.5	19567.4	19185.1	23013.4	22980.4	23854.5	33837.5	33529.7	32286.2	54611.4	55487	54242.5		14.2585	14.2562	14.2277	14.4902	14.4881	14.542	15.0463	15.0332	14.9786	15.7369	15.7599	15.7271
P07947	YES1	Tyrosine-protein kinase Yes	YES_HUMAN	TRUE	100	0.295856	17.549	154430	169919	158537	134983	130346	130639	212954	205435	193719	220623	233710	225993		17.2366	17.3745	17.2745	17.0424	16.992	16.9952	17.7002	17.6483	17.5636	17.7512	17.8344	17.7859
P07948	LYN	Tyrosine-protein kinase Lyn	LYN_HUMAN	TRUE	100	0.190675	14.8039	28729.2	29578.7	29020.3	21919.4	20864.1	20457.2	27218.7	28870.3	28387.2	31318.1	31911.1	30842.8		14.8102	14.8523	14.8248	14.4199	14.3487	14.3203	14.7323	14.8173	14.793	14.9347	14.9618	14.9126
P07954	FH	Fumarate hydratase, mitochondrial	FUMH_HUMAN	TRUE	100	0.150174	17.6378	233623	232516	227214	204104	209344	216272	163260	159477	160714	168796	170273	171470		17.8338	17.827	17.7937	17.6389	17.6755	17.7225	17.3168	17.283	17.2941	17.3649	17.3775	17.3876
P08047	SP1	Transcription factor Sp1	SP1_HUMAN	TRUE	100	0.299374	11.6445	2565.57	2725.16	2151.55	3091.75	2254.81	3495.3	3542.22	3797.66	1596.27	4412.33	4410.37	4668.4		11.3251	11.4121	11.0712	11.5942	11.1388	11.7712	11.7904	11.8909	10.6405	12.1073	12.1067	12.1887
P08048;P17010	ZFY;ZFX	Zinc finger Y-chromosomal protein;Zinc finger X-chromosomal protein	ZFY_HUMAN;ZFX_HUMAN	FALSE	88.9	0.333672	12.4803	NaN	4443.45	NaN	4393.97	2654.49	4404.35	8986	7829.83	9461.05	8132.58	6889.27	8509.29		NaN	12.1175	NaN	12.1013	11.3742	12.1047	13.1335	12.9348	13.2078	12.9895	12.7501	13.0548
P08069	IGF1R	Insulin-like growth factor 1 receptor	IGF1R_HUMAN	TRUE	100	0.229026	11.7961	3162.32	3033.49	2850.71	3008.43	3393.74	3119.68	4772.33	4012.7	4091.39	4429.16	4216.92	4432.44		11.6268	11.5668	11.4771	11.5548	11.7287	11.6072	12.2205	11.9704	11.9984	12.1128	12.042	12.1139
P08134	RHOC	Rho-related GTP-binding protein RhoC	RHOC_HUMAN	TRUE	100	0.125709	16.6807	97597.3	94834.1	91768.5	102944	92268.7	96008.8	122712	133554	121908	116075	117022	114111		16.5746	16.5331	16.4857	16.6515	16.4936	16.5509	16.9049	17.0271	16.8954	16.8247	16.8364	16.8001
P08174	CD55	Complement decay-accelerating factor	DAF_HUMAN	TRUE	100	0.322725	15.8699	87947.7	85316.6	86755.4	52097.3	51869.5	50985.8	77340.3	74529.1	77059.1	84385.4	83522.4	83382.9		16.4244	16.3805	16.4047	15.6689	15.6626	15.6378	16.2389	16.1855	16.2337	16.3647	16.3499	16.3475
P08195	SLC3A2	4F2 cell-surface antigen heavy chain	4F2_HUMAN	TRUE	100	0.306604	17.9119	215958	225743	221388	173111	173335	162647	385939	389575	373405	295993	290459	289850		17.7204	17.7843	17.7562	17.4013	17.4032	17.3114	18.558	18.5715	18.5104	18.1752	18.148	18.1449
P08236	GUSB	Beta-glucuronidase	BGLR_HUMAN	TRUE	100	0.161183	13.6567	13885.9	13643.6	14223.7	15374.2	14710.4	14461.9	11680.1	11050.1	12101.3	9733.37	10235.6	9820.84		13.7613	13.7359	13.796	13.9082	13.8445	13.82	13.5118	13.4318	13.5629	13.2487	13.3213	13.2616
P08237	PFKM	ATP-dependent 6-phosphofructokinase, muscle type	PFKAM_HUMAN	TRUE	100	0.139031	14.1576	21855.8	22445.1	23810.4	19708.5	19906.5	18380.1	16264.3	15622.9	15754.9	18575.5	18018.8	18006.2		14.4157	14.4541	14.5393	14.2665	14.281	14.1659	13.9894	13.9314	13.9435	14.1811	14.1372	14.1362
P08238	HSP90AB1	Heat shock protein HSP 90-beta	HS90B_HUMAN	TRUE	100	0.12558	21.1993	2.27768e+06	2.26093e+06	2.33219e+06	2.68061e+06	2.65692e+06	2.69504e+06	2.86924e+06	2888892	2.96202e+06	2.39372e+06	2.39796e+06	2.41501e+06		21.1191	21.1085	21.1533	21.3541	21.3413	21.3619	21.4522	21.4621	21.4981	21.1908	21.1934	21.2036
P08240	SRPRA	Signal recognition particle receptor subunit alpha	SRPRA_HUMAN	TRUE	100	0.185535	15.2147	30036.7	30680.6	29547.6	35173.5	35800.9	36368.4	49978.7	46720.5	49423.1	44341.4	45085.6	45676.2		14.8744	14.905	14.8508	15.1022	15.1277	15.1504	15.609	15.5118	15.5929	15.4364	15.4604	15.4792
P08243	ASNS	Asparagine synthetase [glutamine-hydrolyzing]	ASNS_HUMAN	TRUE	100	0.522672	15.9717	47395.3	48363.3	47147.3	86254.6	84180.3	86435.9	144473	145796	142429	36503.2	37709.8	37634.2		15.5325	15.5616	15.5249	16.3963	16.3612	16.3993	17.1404	17.1536	17.1199	15.1557	15.2027	15.1998
P08319	ADH4	All-trans-retinol dehydrogenase [NAD(+)] ADH4	ADH4_HUMAN	FALSE	27.8	0.73642	10.4228	NaN	NaN	950.275	NaN	263.97	NaN	3895.98	NaN	NaN	NaN	NaN	NaN		NaN	NaN	9.8922	NaN	8.04423	NaN	11.9278	NaN	NaN	NaN	NaN	NaN
P08397	HMBS	Porphobilinogen deaminase	HEM3_HUMAN	TRUE	100	0.0561423	14.589	26156.6	24763.7	26521.6	23653.6	24027.8	22199.9	24551.8	24985.3	25830.2	26479.2	25785.1	24584.1		14.6749	14.5959	14.6949	14.5298	14.5524	14.4383	14.5835	14.6088	14.6568	14.6926	14.6542	14.5854
P08559	PDHA1	Pyruvate dehydrogenase E1 component subunit alpha, somatic form, mitochondrial	ODPA_HUMAN	TRUE	100	0.201113	16.7053	105497	106466	106207	110081	114036	114164	91146.7	91246.2	93423.4	83375	83850.4	85066		16.6868	16.7	16.6965	16.7482	16.7991	16.8008	16.4759	16.4775	16.5115	16.3473	16.3555	16.3763
P08572	COL4A2	Collagen alpha-2(IV) chain	CO4A2_HUMAN	FALSE	83.3	0.514058	11.5703	NaN	NaN	830.86	6351.38	6224.27	4395.58	1830.96	NaN	931.816	4681.95	4151.58	2107.4		NaN	NaN	9.69846	12.6329	12.6037	12.1018	10.8384	NaN	9.8639	12.1929	12.0194	11.0412
P08574	CYC1	Cytochrome c1, heme protein, mitochondrial	CY1_HUMAN	TRUE	100	0.0979194	15.8611	50887.5	57253.5	56914.2	65670.3	64630.8	61599.2	56969.1	55625.9	55674.9	53592.2	50470.2	53758.9		15.635	15.8051	15.7965	16.003	15.9799	15.9106	15.7979	15.7635	15.7647	15.7097	15.6231	15.7142
P08579	SNRPB2	U2 small nuclear ribonucleoprotein B''	RU2B_HUMAN	TRUE	100	0.118516	14.104	19753.1	16965.1	17767.1	20616.7	19538.1	19598.9	17258.8	16585.3	17950.1	18869.7	20769.4	19866.1		14.2698	14.0503	14.1169	14.3315	14.254	14.2585	14.075	14.0176	14.1317	14.2038	14.3422	14.278
P08581	MET	Hepatocyte growth factor receptor	MET_HUMAN	TRUE	100	0.341502	11.2933	3113.63	3058.46	2046.11	1912.2	2077.56	1474.89	3711.83	3675.47	3105.22	3485.16	3939.53	3405.21		11.6044	11.5786	10.9987	10.901	11.0207	10.5264	11.8579	11.8437	11.6005	11.767	11.9438	11.7335
P08582	MELTF	Melanotransferrin	TRFM_HUMAN	TRUE	100	0.359462	14.7281	25263	24359.2	25931.8	19756.2	20062.7	18957.2	24981.9	24097.2	22745.1	25253.7	25096.8	25397.4		14.6247	14.5722	14.6624	14.27	14.2922	14.2105	14.6086	14.5566	14.4733	14.6242	14.6152	14.6324
P08621	SNRNP70	U1 small nuclear ribonucleoprotein 70 kDa	RU17_HUMAN	TRUE	100	0.0907668	16.7818	123001	119472	123494	124890	125726	124567	99516.3	96294.2	107935	110617	109500	109789		16.9083	16.8663	16.9141	16.9303	16.9399	16.9266	16.6026	16.5552	16.7198	16.7552	16.7406	16.7444
P08648	ITGA5	Integrin alpha-5	ITA5_HUMAN	TRUE	100	0.358431	14.5155	17222	16300.3	17329	17567.4	17810.4	18182.6	27216.5	27072.9	27406.5	21097.2	21424.3	20715.2		14.072	13.9926	14.0809	14.1006	14.1204	14.1503	14.7322	14.7246	14.7422	14.3648	14.387	14.3384
P08651	NFIC	Nuclear factor 1 C-type	NFIC_HUMAN	TRUE	100	0.370782	11.6984	1881.36	3557.69	952.228	3293.62	3140.12	2784.6	4867.43	3262.77	3661.68	5510.9	6025.7	5543.3		10.8776	11.7967	9.89516	11.6855	11.6166	11.4433	12.2489	11.6719	11.8383	12.4281	12.5569	12.4365
P08708	RPS17	40S ribosomal protein S17	RS17_HUMAN	TRUE	100	0.141628	18.1163	317746	314260	328500	298322	302248	281700	274128	262983	273696	336162	339019	339065		18.2775	18.2616	18.3255	18.1865	18.2054	18.1038	18.0645	18.0046	18.0622	18.3588	18.371	18.3712
P08727	SWISS-PROT:P08727	Tax_Id=9606 Gene_Symbol=KRT19 Keratin, type I cytoskeletal 19		TRUE	100	0.204132	21.2142	3490447	3.47141e+06	3.45651e+06	2.51571e+06	2.50538e+06	2.4116e+06	2481087	2475096	2.40329e+06	2235415	2.21579e+06	2167001		21.735	21.7271	21.7209	21.2625	21.2566	21.2016	21.2425	21.2391	21.1966	21.0921	21.0794	21.0473
P08729	SWISS-PROT:P08729	Tax_Id=9606 Gene_Symbol=KRT7 Keratin, type II cytoskeletal 7		TRUE	83.3	0.271776	11.4304	4118.31	3213.76	3626.61	2740.11	2511.49	2482.03	3012.43	2559.45	NaN	3697.38	3188.8	3878.89		12.0078	11.65	11.8244	11.42	11.2943	11.2773	11.5567	11.3216	NaN	11.8523	11.6388	11.9214
P08730-1	SWISS-PROT:P08730-1	Tax_Id=10090 Gene_Symbol=Krt13 Isoform 1 of Keratin, type I cytoskeletal 13		TRUE	100	0.496843	15.7326	112142	126821	116977	48933.4	51003	54667.9	45260	44215.6	44199.4	35261.3	36517.1	39018.3		16.775	16.9524	16.8359	15.5785	15.6383	15.7384	15.466	15.4323	15.4317	15.1058	15.1563	15.2519
P08754	GNAI3	Guanine nucleotide-binding protein G(i) subunit alpha-3	GNAI3_HUMAN	TRUE	100	0.373108	15.9473	44787.5	48018.3	47747.9	48826.4	49204.8	53046.4	103207	109495	102451	94232.5	89567.7	88918.6		15.4508	15.5513	15.5431	15.5754	15.5865	15.695	16.6552	16.7405	16.6446	16.5239	16.4507	16.4402
P08779	SWISS-PROT:P08779	Tax_Id=9606 Gene_Symbol=KRT16 Keratin, type I cytoskeletal 16		TRUE	100	0.341385	12.3729	4374.68	4177.9	4640.94	5076.88	5317.75	4925.82	8959.17	9555.44	8606.26	3824.75	3391.37	3509.97		12.095	12.0286	12.1802	12.3097	12.3766	12.2661	13.1291	13.2221	13.0712	11.9011	11.7277	11.7772
P08842	STS	Steryl-sulfatase	STS_HUMAN	TRUE	72.2	0.573669	9.59206	1114.49	785.528	537.83	NaN	579.889	NaN	NaN	537.831	518.564	NaN	NaN	695.691		10.1222	9.61752	9.07101	NaN	9.17963	NaN	NaN	9.07101	9.01838	NaN	NaN	9.4423
P08865	RPSA	40S ribosomal protein SA	RSSA_HUMAN	TRUE	100	0.158121	20.3466	1.49154e+06	1.47235e+06	1.49781e+06	1390937	1.3356e+06	1.3334e+06	1321814	1310238	1.30003e+06	1.73122e+06	1.71843e+06	1.63161e+06		20.5084	20.4897	20.5144	20.4076	20.3491	20.3467	20.3341	20.3214	20.3101	20.7234	20.7127	20.6379
P08910	ABHD2	Monoacylglycerol lipase ABHD2	ABHD2_HUMAN	TRUE	100	0.714606	12.7731	6912.39	6320.62	7103.44	18705.4	18071.7	18777.6	17685.1	17310.4	16783.3	3529.89	4728.81	3250.1		12.755	12.6258	12.7943	14.1912	14.1414	14.1967	14.1102	14.0794	14.0347	11.7854	12.2073	11.6663
P08962	CD63	CD63 antigen	CD63_HUMAN	TRUE	100	0.594801	13.8767	5945.57	6274.47	5659.25	10169.5	10789.9	11347.3	34140.1	29516.4	33053	23186.3	22730	22342.3		12.5376	12.6153	12.4664	13.312	13.3974	13.4701	15.0592	14.8492	15.0125	14.501	14.4723	14.4475
P09001	MRPL3	39S ribosomal protein L3, mitochondrial	RM03_HUMAN	TRUE	100	0.138359	14.6417	25340.3	25747.3	24328	21103.2	21333.9	20905.9	21703.9	24197.6	22496.8	30604.5	30139.9	31295.9		14.6291	14.6521	14.5703	14.3652	14.3809	14.3516	14.4057	14.5626	14.4574	14.9015	14.8794	14.9337
P09012	SNRPA	U1 small nuclear ribonucleoprotein A	SNRPA_HUMAN	TRUE	100	0.203041	15.4953	45426.8	44327.6	46060	44604.9	47295.9	44359.8	45008.3	43616.7	44344.2	62598.2	61828.8	67319.5		15.4713	15.4359	15.4912	15.4449	15.5294	15.437	15.4579	15.4126	15.4365	15.9338	15.916	16.0387
P09104	ENO2	Gamma-enolase	ENOG_HUMAN	FALSE	88.9	0.144645	14.2746	17866.1	NaN	NaN	13934.4	21100.9	18909.4	20014.5	17098.5	18148.1	21534	21557.6	18872.5		14.1249	NaN	NaN	13.7664	14.365	14.2068	14.2888	14.0616	14.1475	14.3943	14.3959	14.204
P09110	ACAA1	3-ketoacyl-CoA thiolase, peroxisomal	THIK_HUMAN	TRUE	100	0.24247	15.1729	44272.3	43641.1	42387.3	43213.9	43473.7	43364.6	28623.5	28036.8	28670.8	26996.6	26828.1	26630.9		15.4341	15.4134	15.3713	15.3992	15.4079	15.4042	14.8049	14.775	14.8073	14.7205	14.7115	14.7008
P09132	SRP19	Signal recognition particle 19 kDa protein	SRP19_HUMAN	TRUE	100	0.119231	13.6889	11978.2	12339.5	13345.2	12551	11327.2	12382.8	16083.5	15083	16994.8	13237.4	14840.1	14381.3		13.5481	13.591	13.704	13.6155	13.4675	13.5961	13.9733	13.8806	14.0528	13.6923	13.8572	13.8119
P09211	GSTP1	Glutathione S-transferase P	GSTP1_HUMAN	TRUE	100	0.16037	20.6267	2.12554e+06	2.03097e+06	1.99531e+06	1470298	1.48616e+06	1370551	1.31144e+06	1.34326e+06	1.30777e+06	1.51232e+06	1.49099e+06	1.43368e+06		21.0194	20.9537	20.9282	20.4877	20.5032	20.3863	20.3227	20.3573	20.3187	20.5283	20.5078	20.4513
P09234	SNRPC	U1 small nuclear ribonucleoprotein C	RU1C_HUMAN	TRUE	100	0.0766683	14.7666	29246.2	29939.4	29017.6	29027.1	29527.8	29273	25325	24519.3	24393.9	30076.3	31968	28944.3		14.836	14.8698	14.8246	14.8251	14.8498	14.8373	14.6283	14.5816	14.5742	14.8763	14.9643	14.821
P09327	VIL1	Villin-1	VILI_HUMAN	TRUE	100	0.149288	19.0326	561111	561494	571099	433501	435027	436978	427242	434063	445787	629996	626606	626568		19.0979	19.0989	19.1234	18.7257	18.7307	18.7372	18.7047	18.7275	18.766	19.265	19.2572	19.2571
P09382	LGALS1	Galectin-1	LEG1_HUMAN	TRUE	100	0.194059	19.4036	907832	906164	898047	661683	666536	657623	552535	539311	549757	582350	610641	623636		19.7921	19.7894	19.7764	19.3358	19.3463	19.3269	19.0757	19.0408	19.0684	19.1515	19.22	19.2503
P09417	QDPR	Dihydropteridine reductase	DHPR_HUMAN	TRUE	100	0.0839465	15.4169	45933.2	46197	48711.2	39897.8	41129.8	40914.8	42584.1	40437	38918.6	39921.4	40241.3	40875.4		15.4872	15.4955	15.572	15.284	15.3279	15.3203	15.378	15.3034	15.2482	15.2849	15.2964	15.3189
P09429	HMGB1	High mobility group protein B1	HMGB1_HUMAN	TRUE	100	0.152149	19.6415	832077	817450	815804	810082	804563	802440	688180	690755	769968	730489	739644	704156		19.6664	19.6408	19.6379	19.6277	19.6178	19.614	19.3924	19.3978	19.5544	19.4785	19.4965	19.4255
P09488	GSTM1	Glutathione S-transferase Mu 1	GSTM1_HUMAN	TRUE	100	0.297856	15.6018	42869.3	38992	41508.9	44421.6	46157.8	45560.3	48403.7	46615.1	46439.5	72605.6	74737.2	72998.6		15.3877	15.2509	15.3411	15.439	15.4943	15.4755	15.5628	15.5085	15.5031	16.1478	16.1895	16.1556
P09493	TPM1	Tropomyosin alpha-1 chain	TPM1_HUMAN	TRUE	100	0.135505	15.7885	54475.3	50510.7	53247.4	56328.2	55612.1	61312.1	55349.4	59433.6	67022.5	63448.8	61913.4	61274.5		15.7333	15.6243	15.7004	15.7816	15.7631	15.9039	15.7563	15.859	16.0324	15.9533	15.918	15.903
P09496	CLTA	Clathrin light chain A	CLCA_HUMAN	TRUE	100	0.149252	14.9528	24995	28094.6	27663.2	26746	27818.9	26786.8	32222	33605.4	29948.9	33915.3	34362	34114.9		14.6094	14.778	14.7557	14.707	14.7638	14.7092	14.9758	15.0364	14.8702	15.0496	15.0685	15.0581
P09497	CLTB	Clathrin light chain B	CLCB_HUMAN	TRUE	100	0.0958061	15.8413	53647	55399	52772.2	58968.4	59163.8	59809	62491.4	60855.5	52686.4	67561.9	68592.8	67905.6		15.7112	15.7576	15.6875	15.8477	15.8524	15.8681	15.9314	15.8931	15.6851	16.0439	16.0658	16.0512
P09525	ANXA4	Annexin A4	ANXA4_HUMAN	TRUE	100	0.324847	17.053	111077	115183	107926	115326	114234	111991	134664	135170	131339	129830	131373	123858		16.7612	16.8136	16.7197	16.8154	16.8016	16.773	17.039	17.0444	17.0029	16.9863	17.0033	16.9183
P09543	CNP	2',3'-cyclic-nucleotide 3'-phosphodiesterase	CN37_HUMAN	TRUE	100	0.174122	15.4888	47809.6	48280.7	46733.8	39212.4	37851.3	38978.4	37458.6	34956	36537.8	44738.2	44244.5	44038.9		15.545	15.5592	15.5122	15.259	15.2081	15.2504	15.193	15.0933	15.1571	15.4492	15.4332	15.4265
P09601	HMOX1	Heme oxygenase 1	HMOX1_HUMAN	TRUE	100	0.735338	14.1162	14360	13661.8	13715.3	16248.6	16167.1	15250.2	54176.6	53524.5	54565.6	30100	30117.6	31108.5		13.8098	13.7379	13.7435	13.988	13.9808	13.8965	15.7254	15.7079	15.7357	14.8775	14.8783	14.925
P09622	DLD	Dihydrolipoyl dehydrogenase, mitochondrial	DLDH_HUMAN	TRUE	100	0.105723	16.2591	86881.5	85777.6	87675.6	87863.3	87768.2	91061.9	69307.4	65731.9	67798.4	69624.7	71126.2	68262		16.4068	16.3883	16.4199	16.423	16.4214	16.4746	16.0807	16.0043	16.049	16.0873	16.1181	16.0588
P09651	HNRNPA1	Heterogeneous nuclear ribonucleoprotein A1	ROA1_HUMAN	TRUE	100	0.10396	19.7102	853400	805157	817115	838247	833615	794508	867743	905896	877436	1.02372e+06	1.02002e+06	981327		19.7029	19.6189	19.6402	19.677	19.669	19.5997	19.7269	19.789	19.7429	19.9654	19.9602	19.9044
P09661	SNRPA1	U2 small nuclear ribonucleoprotein A'	RU2A_HUMAN	TRUE	100	0.0747791	15.9465	64783.9	66808.6	66512.2	67856.8	66325.1	64097.4	58838.4	58981.6	55524	63141.5	61210.8	60941.8		15.9833	16.0277	16.0213	16.0502	16.0173	15.968	15.8445	15.848	15.7608	15.9463	15.9015	15.8951
P09668	CTSH	Pro-cathepsin H	CATH_HUMAN	TRUE	100	0.404768	12.8812	7437.62	6193.5	7242.13	5792.43	4680.66	6775.71	3783.15	4605.37	6166.39	9865.18	9474.43	9817.35		12.8606	12.5965	12.8222	12.5	12.1925	12.7262	11.8854	12.1691	12.5902	13.2681	13.2098	13.2611
P09669	COX6C	Cytochrome c oxidase subunit 6C	COX6C_HUMAN	TRUE	100	0.176009	16.1507	69054.9	68555.8	69112.3	75241	76710.5	81221.1	65176.1	69042.9	61425.6	56782.3	59501.1	59462.9		16.0755	16.065	16.0767	16.1992	16.2271	16.3096	15.9921	16.0752	15.9066	15.7932	15.8606	15.8597
P09758	TACSTD2	Tumor-associated calcium signal transducer 2	TACD2_HUMAN	TRUE	100	0.971231	14.8696	17569.7	17036.3	16544.6	24429.5	24720.8	24495	138036	140564	144039	52579.2	54962.4	52660.9		14.1008	14.0563	14.0141	14.5763	14.5934	14.5802	17.0747	17.1009	17.1361	15.6822	15.7462	15.6844
P09874	PARP1	Poly [ADP-ribose] polymerase 1	PARP1_HUMAN	TRUE	100	0.121778	18.1636	317103	322322	324639	298617	307509	309522	248816	253406	253122	259550	254085	254965		18.2746	18.2981	18.3085	18.1879	18.2303	18.2397	17.9247	17.9511	17.9495	17.9857	17.955	17.9599
P09884	POLA1	DNA polymerase alpha catalytic subunit	DPOLA_HUMAN	TRUE	100	0.174402	14.1822	13118.1	15483.8	20164.5	16892.8	17754.2	18607.2	14996.8	15363.9	16935.5	23275	23564.9	24201.9		13.6793	13.9185	14.2995	14.0441	14.1159	14.1836	13.8724	13.9073	14.0478	14.5065	14.5243	14.5628
P09913	IFIT2	Interferon-induced protein with tetratricopeptide repeats 2	IFIT2_HUMAN	FALSE	83.3	0.713142	10.8656	1698.32	NaN	NaN	932.045	915.48	NaN	2349.31	2208.67	2923.39	1940.77	1567.75	1806.64		10.7299	NaN	NaN	9.86426	9.83838	NaN	11.198	11.109	11.5134	10.9224	10.6145	10.8191
P09914	IFIT1	Interferon-induced protein with tetratricopeptide repeats 1	IFIT1_HUMAN	TRUE	100	0.443814	12.829	3903.85	2061.64	5341.65	6047.57	6545.83	6455.96	10502.4	11493.4	11247.8	10353.6	10297.6	9156.27		11.9307	11.0096	12.3831	12.5621	12.6764	12.6564	13.3584	13.4885	13.4574	13.3378	13.33	13.1605
P09917	ALOX5	Polyunsaturated fatty acid 5-lipoxygenase	LOX5_HUMAN	FALSE	16.7	0.705455	10.4453	NaN	NaN	NaN	NaN	NaN	NaN	NaN	NaN	NaN	NaN	NaN	NaN		NaN	NaN	NaN	NaN	NaN	NaN	NaN	NaN	NaN	NaN	NaN	NaN
P09958	FURIN	Furin	FURIN_HUMAN	TRUE	77.8	0.370479	11.2548	2083.81	1728.27	1707.15	NaN	NaN	972.695	1497.88	NaN	NaN	2739.53	3093.57	2492.79		11.025	10.7551	10.7374	NaN	NaN	9.92584	10.5487	NaN	NaN	11.4197	11.5951	11.2835
P09960	LTA4H	Leukotriene A-4 hydrolase	LKHA4_HUMAN	TRUE	100	0.185995	16.666	132975	135963	132661	103291	100972	101021	83405.8	85792.8	83901.1	89478.1	87535.2	85566		17.0208	17.0529	17.0174	16.6564	16.6236	16.6243	16.3479	16.3886	16.3564	16.4492	16.4176	16.3848
P09972	ALDOC	Fructose-bisphosphate aldolase C	ALDOC_HUMAN	TRUE	100	0.32416	19.186	762020	777706	812178	561652	553350	565993	443964	311154	406804	459690	443508	482974		19.5395	19.5689	19.6314	19.0993	19.0778	19.1104	18.7601	18.2473	18.634	18.8103	18.7586	18.8816
P0C0L4	C4A	Complement C4-A	CO4A_HUMAN	TRUE	94.4	0.378853	13.1525	7307.1	6693.35	13475.6	9367.43	10403.6	7461.61	17943.4	12120.8	12218.6	4994.88	2822.67	NaN		12.8351	12.7085	13.7181	13.1934	13.3448	12.8653	14.1312	13.5652	13.5768	12.2862	11.4628	NaN
P0C0S5;Q71UI9	H2AZ1;H2AZ2	Histone H2A.Z;Histone H2A.V	H2AZ_HUMAN;H2AV_HUMAN	TRUE	100	0.195322	18.1285	347884	371118	310598	322394	305035	349511	229182	260102	233207	247538	233056	225183		18.4082	18.5015	18.2447	18.2985	18.2186	18.415	17.8061	17.9887	17.8313	17.9173	17.8303	17.7807
P0C0S8;Q96KK5;Q99878	H2AC17;H2AC12;H2AC14	Histone H2A type 1;Histone H2A type 1-H;Histone H2A type 1-J	H2A1_HUMAN;H2A1H_HUMAN;H2A1J_HUMAN	TRUE	100	0.128327	23.3353	10622021	9767566	10175487	10865301	10302497	10602778	9624288	10283286	10014159	9651672	8761815	9328882		23.3406	23.2196	23.2786	23.3732	23.2965	23.3379	23.1982	23.2938	23.2555	23.2023	23.0628	23.1533
P0C2W1	FBXO45	F-box/SPRY domain-containing protein 1	FBSP1_HUMAN	TRUE	100	0.1472	10.4123	1546.56	1586.18	1692.64	1419.54	1467.01	1662.98	1467.13	1618.56	1315.24	1438.67	1260.49	1163.41		10.5948	10.6313	10.7251	10.4712	10.5187	10.6996	10.5188	10.6605	10.3611	10.4905	10.2998	10.1841
P0C870	JMJD7	Bifunctional peptidase and (3S)-lysyl hydroxylase JMJD7	JMJD7_HUMAN	TRUE	100	0.273888	11.0584	2408.62	2816.64	924.856	1783.78	2339.26	2100.22	1977	1802.54	1077.32	2230.37	2678.25	2131.62		11.234	11.4598	9.85308	10.8007	11.1918	11.0363	10.9491	10.8158	10.0732	11.1231	11.3871	11.0577
P0CAP2	POLR2M	DNA-directed RNA polymerase II subunit GRINL1A	GRL1A_HUMAN	TRUE	100	0.277396	12.1366	3795.73	3840.44	3241.13	2879.92	4891.45	3518.64	5812.02	5076.86	6277.55	5556.86	5455.36	4742.78		11.8902	11.9071	11.6623	11.4918	12.256	11.7808	12.5048	12.3097	12.616	12.4401	12.4135	12.2115
P0CG13	CHTF8	Chromosome transmission fidelity protein 8 homolog	CTF8_HUMAN	TRUE	66.7	0.294309	8.72511	331.246	NaN	361.502	NaN	354.889	NaN	427.353	NaN	NaN	522.548	474.293	499.436		8.37176	NaN	8.49786	NaN	8.47122	NaN	8.73929	NaN	NaN	9.02942	8.88964	8.96416
P0CG39	POTEJ	POTE ankyrin domain family member J	POTEJ_HUMAN	TRUE	100	0.0893151	12.6684	6204.01	7416.09	7854.19	6577.23	7376.67	6928.99	6865.94	6431.72	6264.46	5745.79	5808.24	5921.2		12.599	12.8564	12.9392	12.6833	12.8488	12.7584	12.7452	12.651	12.613	12.4883	12.5039	12.5317
P0CG47;P0CG48	UBB;UBC	Polyubiquitin-B;Polyubiquitin-C	UBB_HUMAN;UBC_HUMAN	TRUE	100	0.581978	17.0925	113230	110131	109203	170258	168044	174148	337879	350315	356911	111850	109700	108299		16.7889	16.7489	16.7367	17.3774	17.3585	17.41	18.3661	18.4183	18.4452	16.7712	16.7432	16.7247
P0CJ78	ZNF865	Zinc finger protein 865	ZN865_HUMAN	TRUE	100	0.226257	10.2933	1333.02	1080.2	847.791	1260.57	1002.42	768.323	1169.18	1187.2	1181.52	1702.6	1520.78	1394.52		10.3805	10.0771	9.72756	10.2999	9.96927	9.58557	10.1913	10.2133	10.2064	10.7335	10.5706	10.4456
P0DI81;P0DI82	TRAPPC2;TRAPPC2B	Trafficking protein particle complex subunit 2;Trafficking protein particle complex subunit 2B	TPC2A_HUMAN;TPC2B_HUMAN	TRUE	100	0.166224	13.6327	13901.9	14134.3	14970.3	11906	13581.8	13536.4	15489	15363.9	15380.9	12598.5	10823.7	11196.2		13.763	13.7869	13.8698	13.5394	13.7294	13.7246	13.919	13.9073	13.9088	13.621	13.4019	13.4507
P0DJ93	SMIM13	Small integral membrane protein 13	SIM13_HUMAN	TRUE	94.4	0.190434	11.6313	3563.43	3259.59	3580.07	2941.58	2323.73	2126.24	3491.49	2432.43	NaN	3232.65	3261.06	2718.46		11.7991	11.6705	11.8058	11.5224	11.1822	11.0541	11.7696	11.2482	NaN	11.6585	11.6711	11.4086
P0DJG4	THEGL	Testicular haploid expressed gene protein-like	THEGL_HUMAN	TRUE	100	0.255995	12.9693	10398.8	11405.9	11162.6	5980.06	9343.55	6100.83	6376.99	7390.25	11618.4	7545.98	9778.65	8905.56		13.3441	13.4775	13.4464	12.5459	13.1898	12.5748	12.6387	12.8514	13.5041	12.8815	13.2554	13.1205
P0DKV0	SPATA31C1	Putative spermatogenesis-associated protein 31C1	S31C1_HUMAN	TRUE	94.4	0.50026	9.83463	914.836	875.549	797.21	1314.63	1362.3	1148.54	2025.01	389.15	519.945	1565.55	1645.32	1417.71		9.83737	9.77404	9.63882	10.3604	10.4118	10.1656	10.9837	8.60418	9.02222	10.6125	10.6841	10.4693
P0DMM9;P0DMN0	SULT1A3;SULT1A4	Sulfotransferase 1A3;Sulfotransferase 1A4	ST1A3_HUMAN;ST1A4_HUMAN	TRUE	94.4	0.305192	11.2924	2201.61	2732.26	3170.56	1842.62	1659.35	1665.13	2704.5	2959.45	3527.34	3967.97	3547.49	3610.87		11.1043	11.4159	11.6305	10.8475	10.6964	10.7014	11.4011	11.5311	11.7844	11.9542	11.7926	11.8181
P0DMV8;P0DMV9	HSPA1A;HSPA1B	Heat shock 70 kDa protein 1A;Heat shock 70 kDa protein 1B	HS71A_HUMAN;HS71B_HUMAN	TRUE	100	0.541774	21.1095	1.78515e+06	1.8046e+06	1.79223e+06	3946827	3.87275e+06	3.8274e+06	4.989e+06	4.79785e+06	5.00476e+06	1.20302e+06	1.21016e+06	1.18108e+06		20.7676	20.7832	20.7733	21.9123	21.8849	21.8679	22.2503	22.194	22.2549	20.1982	20.2068	20.1717
P0DP23;P0DP24;P0DP25	CALM1;CALM2;CALM3	Calmodulin-1;Calmodulin-2;Calmodulin-3	CALM1_HUMAN;CALM2_HUMAN;CALM3_HUMAN	TRUE	100	0.276241	17.3644	142390	153565	148000	203645	198723	201719	204269	195957	227536	179568	187680	186784		17.1195	17.2285	17.1752	17.6357	17.6004	17.622	17.6401	17.5802	17.7957	17.4542	17.5179	17.511
P0DPB6	POLR1D	DNA-directed RNA polymerases I and III subunit RPAC2	RPAC2_HUMAN	TRUE	100	0.147537	14.3625	21066.1	25156.6	21988.3	21759.4	21815.8	23181.6	20720.6	19550	19678.5	23140.4	25399.6	23325.2		14.3626	14.6186	14.4244	14.4094	14.4131	14.5007	14.3388	14.2549	14.2643	14.4981	14.6325	14.5096
P0DPD7	EEF1AKMT4	EEF1A lysine methyltransferase 4	EFMT4_HUMAN	TRUE	100	0.149094	12.6169	6212.64	6056.77	6206.57	5559.17	5561.18	6194.33	5393.43	4931.78	6070.29	6258.48	6299.16	6044.57		12.601	12.5643	12.5996	12.4407	12.4412	12.5967	12.397	12.2679	12.5675	12.6116	12.6209	12.5614
P0DPH7;P0DPH8	TUBA3C;TUBA3D	Tubulin alpha-3C chain;Tubulin alpha-3D chain	TBA3C_HUMAN;TBA3D_HUMAN	TRUE	100	0.138206	19.0333	625360	611327	552040	453379	459754	452716	502070	459227	454507	541679	582712	536039		19.2543	19.2216	19.0744	18.7904	18.8105	18.7882	18.9375	18.8088	18.7939	19.0471	19.1524	19.032
P0DTL6	ZFTRAF1	Zinc finger TRAF-type-containing protein 1	ZTRF1_HUMAN	TRUE	100	0.214376	12.0191	4319.25	3737.5	4412.45	4079.21	3444.93	4013.76	4525.52	3736.37	3837.49	4156.93	3874.8	3656.24		12.0766	11.8679	12.1074	11.9941	11.7503	11.9707	12.1439	11.8674	11.9059	12.0213	11.9199	11.8361
P10109	FDX1	Adrenodoxin, mitochondrial	ADX_HUMAN	TRUE	100	0.302568	13.3837	14682.8	14401.1	16679.7	13791.2	14612.8	14752.3	6469.3	6549.23	7367.18	8177.46	8219.33	8167.32		13.8418	13.8139	14.0258	13.7515	13.8349	13.8487	12.6594	12.6771	12.8469	12.9974	13.0048	12.9956
P10114	RAP2A	Ras-related protein Rap-2a	RAP2A_HUMAN	TRUE	100	0.190554	14.7106	27519	29357.4	26521.2	25464.6	25694	24309.9	30306.1	30826	28962.8	34728.5	31942.6	32964.8		14.7481	14.8414	14.6949	14.6362	14.6491	14.5693	14.8873	14.9119	14.8219	15.0838	14.9632	15.0086
P10155	RO60	RNA-binding protein RO60	RO60_HUMAN	TRUE	100	0.0874175	15.1362	38001.2	37010.2	39132.5	34715.7	36402.3	38066.8	38880	38681.9	40089.3	32447.3	32584.8	33771.6		15.2138	15.1756	15.2561	15.0833	15.1517	15.2162	15.2467	15.2394	15.2909	14.9858	14.9919	15.0435
P10253	GAA	Lysosomal alpha-glucosidase	LYAG_HUMAN	TRUE	100	0.221988	15.2878	39928.9	39679.4	39605.3	39555.1	39562.9	39468	36123.6	33826.6	36493.1	28123	27132.4	27789.2		15.2851	15.2761	15.2734	15.2716	15.2719	15.2684	15.1407	15.0459	15.1553	14.7795	14.7277	14.7622
P10301	RRAS	Ras-related protein R-Ras	RRAS_HUMAN	TRUE	100	0.191825	15.2942	57004.4	55932	55828.8	41484.8	38100.1	37561.8	43514.6	40950.5	42343.2	38655.5	40676.2	38764.3		15.7988	15.7714	15.7687	15.3403	15.2175	15.197	15.4092	15.3216	15.3698	15.2384	15.3119	15.2424
P10321	HLA-C	HLA class I histocompatibility antigen, C alpha chain	HLAC_HUMAN	TRUE	100	0.345439	16.8681	119687	118645	116166	73214.5	75922.7	74022.1	118875	124607	132687	148560	148892	146313		16.8689	16.8563	16.8258	16.1598	16.2122	16.1757	16.8591	16.927	17.0177	17.1807	17.1839	17.1587
P10398	ARAF	Serine/threonine-protein kinase A-Raf	ARAF_HUMAN	TRUE	100	0.232441	13.1221	7914.96	7599.42	7457.33	8177.28	6720.74	8085.27	11046.1	11101.2	11703.6	11412.4	10977.8	12140.7		12.9504	12.8917	12.8644	12.9974	12.7144	12.9811	13.4313	13.4384	13.5147	13.4783	13.4223	13.5676
P10412	H1-4	Histone H1.4	H14_HUMAN	TRUE	100	0.235512	18.3492	474568	457033	469266	336117	345774	356515	347958	341406	364576	313797	297871	305280		18.8563	18.8019	18.84	18.3586	18.3995	18.4436	18.4086	18.3811	18.4759	18.2595	18.1843	18.2198
P10515	DLAT	Dihydrolipoyllysine-residue acetyltransferase component of pyruvate dehydrogenase complex, mitochondrial	ODP2_HUMAN	TRUE	100	0.100475	15.8778	61567.6	61290	64047.6	68717	69717.1	70868.7	58998.4	57187.7	54811.2	52429.3	53343.9	54052.7		15.9099	15.9034	15.9669	16.0684	16.0892	16.1129	15.8484	15.8034	15.7422	15.6781	15.703	15.7221
P10586	PTPRF	Receptor-type tyrosine-protein phosphatase F	PTPRF_HUMAN	TRUE	100	0.227608	12.7442	5281.46	5070.08	5706.1	7357.74	6266.94	7628.17	9833.68	10296.6	10377.1	6056.88	6371.32	6296.29		12.3667	12.3078	12.4783	12.845	12.6135	12.8971	13.2635	13.3299	13.3411	12.5644	12.6374	12.6203
P10588	NR2F6	Nuclear receptor subfamily 2 group F member 6	NR2F6_HUMAN	TRUE	100	0.324345	12.2518	4472.33	3322.82	3487.92	4031.94	4009.28	3104.95	3735.57	4162.96	3967.05	7968.71	7378.27	6797.56		12.1268	11.6982	11.7682	11.9773	11.9691	11.6004	11.8671	12.0234	11.9539	12.9601	12.8491	12.7308
P10599	TXN	Thioredoxin	THIO_HUMAN	TRUE	100	0.219454	19.0384	485197	444011	407174	530824	499992	481572	632412	545291	580937	555678	542845	527900		18.8882	18.7602	18.6353	19.0179	18.9315	18.8774	19.2705	19.0567	19.148	19.0839	19.0502	19.0099
P10606	COX5B	Cytochrome c oxidase subunit 5B, mitochondrial	COX5B_HUMAN	TRUE	100	0.174616	17.4905	188036	180407	177465	181497	186254	176859	161783	147852	145531	154760	155135	147802		17.5207	17.4609	17.4372	17.4696	17.5069	17.4322	17.3037	17.1738	17.151	17.2397	17.2432	17.1733
P10619	CTSA	Lysosomal protective protein	PPGB_HUMAN	TRUE	100	0.125993	14.0487	17481.1	17427.7	17677.9	15223.9	16011.2	15916.8	15895.9	14891.6	12266.3	16790.1	16155.8	16766.6		14.0935	14.0891	14.1097	13.894	13.9668	13.9583	13.9564	13.8622	13.5824	14.0353	13.9798	14.0333
P10620	MGST1	Microsomal glutathione S-transferase 1	MGST1_HUMAN	TRUE	100	0.196265	13.5401	9660.77	9412.12	8516.54	13394.6	11220.8	11642.1	14625.9	12981.7	13115.4	12347.3	13877.1	14571.7		13.2379	13.2003	13.0561	13.7094	13.4539	13.5071	13.8362	13.6642	13.679	13.5919	13.7604	13.8309
P10644	PRKAR1A	cAMP-dependent protein kinase type I-alpha regulatory subunit	KAP0_HUMAN	TRUE	100	0.240347	14.82	27069.6	28865.7	27626.2	18800.8	20492.4	20715.9	37182.1	38754.4	37645.9	28985.5	27307.8	30539.9		14.7244	14.8171	14.7537	14.1985	14.3228	14.3385	15.1823	15.2421	15.2002	14.823	14.737	14.8984
P10768	ESD	S-formylglutathione hydrolase	ESTD_HUMAN	TRUE	100	0.0554427	16.0202	71757	66738.7	70605.2	65287.3	62037.1	58213	65598.1	64786.5	60648.4	67090.3	70461.4	67508.4		16.1308	16.0262	16.1075	15.9945	15.9208	15.8291	16.0014	15.9834	15.8882	16.0338	16.1045	16.0428
P10809	HSPD1	60 kDa heat shock protein, mitochondrial	CH60_HUMAN	TRUE	100	0.189559	20.4445	1.34277e+06	1.33219e+06	1.35146e+06	1.46866e+06	1.46509e+06	1.48548e+06	1.41293e+06	1.39768e+06	1.37653e+06	1.0561e+06	1.05493e+06	1.07289e+06		20.3568	20.3454	20.3661	20.4861	20.4826	20.5025	20.4303	20.4146	20.3926	20.0103	20.0087	20.0331
P10909	CLU	Clusterin	CLUS_HUMAN	TRUE	94.4	0.629372	13.2812	16842.7	17351.6	18716.2	24308.5	20751.3	21959.7	13780.6	11730.9	11897.2	NaN	919.13	1861.91		14.0398	14.0828	14.192	14.5692	14.3409	14.4226	13.7504	13.518	13.5383	NaN	9.84413	10.8626
P11021	HSPA5	Endoplasmic reticulum chaperone BiP	BIP_HUMAN	TRUE	100	0.242289	20.9517	2.24366e+06	2.29408e+06	2.25472e+06	2.63174e+06	2.63372e+06	2.59193e+06	1.94345e+06	1920191	1.97819e+06	1.50035e+06	1.49873e+06	1504011		21.0974	21.1295	21.1045	21.3276	21.3287	21.3056	20.8902	20.8728	20.9157	20.5169	20.5153	20.5204
P11047	LAMC1	Laminin subunit gamma-1	LAMC1_HUMAN	TRUE	100	0.368834	15.7298	40244.2	39592.7	40870.2	42394.8	43856.5	44720.9	83182	80853.9	83643	88353.5	87152.3	88292.2		15.2965	15.2729	15.3188	15.3716	15.4205	15.4487	16.344	16.303	16.352	16.431	16.4113	16.43
P11117	ACP2	Lysosomal acid phosphatase	PPAL_HUMAN	TRUE	100	0.157445	14.7412	24623.5	24997.6	25974.7	25932.7	25892.4	25052	27957.3	28099.7	29297.4	22461	23748.3	24631.3		14.5877	14.6095	14.6648	14.6625	14.6602	14.6126	14.7709	14.7783	14.8385	14.4551	14.5355	14.5882
P11137	MAP2	Microtubule-associated protein 2	MTAP2_HUMAN	TRUE	100	0.329603	13.455	15515.7	15922	17050.4	11478.8	12516.8	11220.3	11350.3	10826.3	11759	6721.04	7779.98	5759.52		13.9214	13.9587	14.0575	13.4867	13.6116	13.4538	13.4704	13.4022	13.5215	12.7145	12.9256	12.4917
P11142	HSPA8	Heat shock cognate 71 kDa protein	HSP7C_HUMAN	TRUE	100	0.0562277	21.2843	2.32802e+06	2.29909e+06	2.30101e+06	2.76296e+06	2.6516e+06	2.66525e+06	2594627	2.64082e+06	2.59965e+06	2.64799e+06	2590808	2520031		21.1507	21.1326	21.1338	21.3978	21.3384	21.3458	21.3071	21.3326	21.3099	21.3365	21.305	21.265
P11166	SLC2A1	Solute carrier family 2, facilitated glucose transporter member 1	GTR1_HUMAN	TRUE	100	0.610226	17.9321	146014	147875	143707	195821	194057	191471	591852	573816	590588	499129	490044	489365		17.1558	17.174	17.1328	17.5792	17.5661	17.5468	19.1749	19.1302	19.1718	18.9291	18.9026	18.9006
P11169	SLC2A3	Solute carrier family 2, facilitated glucose transporter member 3	GTR3_HUMAN	TRUE	100	0.517071	18.1976	665353	645341	680623	340350	346929	357872	218499	202609	208708	403621	426950	413055		19.3438	19.2997	19.3765	18.3767	18.4043	18.4491	17.7373	17.6283	17.6711	18.6226	18.7037	18.656
P11171	EPB41	Protein 4.1	EPB41_HUMAN	TRUE	100	0.0827889	13.7028	12327.3	13529	12627.8	12059.9	12032.8	13437	12793.2	12715.9	13080.8	12561.6	12385.9	12960.3		13.5896	13.7238	13.6243	13.5579	13.5547	13.7139	13.6431	13.6343	13.6752	13.6167	13.5964	13.6618
P11172	UMPS	Uridine 5'-monophosphate synthase	UMPS_HUMAN	TRUE	100	0.0982002	15.628	50430.2	51068	49523.1	51672.7	50496.8	50458.6	43270	40133.4	41292.3	52987.6	54862.4	53346.1		15.622	15.6401	15.5958	15.6571	15.6239	15.6228	15.4011	15.2925	15.3336	15.6934	15.7435	15.7031
P11177	PDHB	Pyruvate dehydrogenase E1 component subunit beta, mitochondrial	ODPB_HUMAN	TRUE	100	0.0831032	16.5593	94470.1	96132.3	94247.1	104834	105663	104373	89524.6	87003.6	93903.3	85567.1	83864	84302.3		16.5276	16.5527	16.5242	16.6777	16.6891	16.6714	16.45	16.4088	16.5189	16.3848	16.3558	16.3633
P11182	DBT	Lipoamide acyltransferase component of branched-chain alpha-keto acid dehydrogenase complex, mitochondrial	ODB2_HUMAN	TRUE	100	0.125496	14.0574	16901.5	18466.7	18171	17060.3	17900	17449	13995.1	16259.7	14560.4	14111.4	13962.3	14655.3		14.0449	14.1726	14.1493	14.0584	14.1277	14.0909	13.7726	13.989	13.8298	13.7846	13.7692	13.8391
P11216	PYGB	Glycogen phosphorylase, brain form	PYGB_HUMAN	TRUE	100	0.167915	16.5317	121577	119200	119211	108325	106646	104305	88857.7	87323.2	83432.8	77530.2	78796.5	77145.3		16.8915	16.863	16.8632	16.725	16.7025	16.6705	16.4392	16.4141	16.3483	16.2425	16.2658	16.2353
P11233	RALA	Ras-related protein Ral-A	RALA_HUMAN	TRUE	100	0.144797	14.4596	24994.2	24378.7	25106.8	19416.3	19516.1	20190.7	20675.3	18078.5	20548.2	25570.7	25274.8	26077.4		14.6093	14.5733	14.6158	14.245	14.2524	14.3014	14.3356	14.142	14.3267	14.6422	14.6254	14.6705
P11234	RALB	Ras-related protein Ral-B	RALB_HUMAN	TRUE	100	0.114262	16.0319	79795.2	76052.6	72125.1	56043.3	57250.4	52144.6	66003.7	62259	61983.5	75218.2	71878	69430.3		16.284	16.2147	16.1382	15.7743	15.805	15.6702	16.0103	15.926	15.9196	16.1988	16.1333	16.0833
P11274	BCR	Breakpoint cluster region protein	BCR_HUMAN	TRUE	100	0.128427	13.3862	10142.4	10701.5	11140.5	10044.5	10431.5	10370.4	11129.9	11109.9	11475.7	12567.8	14134.8	13262.1		13.3081	13.3855	13.4435	13.2941	13.3487	13.3402	13.4422	13.4396	13.4863	13.6174	13.787	13.695
P11279	LAMP1	Lysosome-associated membrane glycoprotein 1	LAMP1_HUMAN	TRUE	100	0.17567	17.0052	140997	138917	149783	110900	107267	119284	126473	120019	105921	111540	106210	104761		17.1053	17.0839	17.1925	16.7589	16.7109	16.864	16.9485	16.8729	16.6926	16.7672	16.6966	16.6767
P11309	PIM1	Serine/threonine-protein kinase pim-1	PIM1_HUMAN	FALSE	11.1	0.658753	10.1161	NaN	NaN	NaN	NaN	NaN	NaN	669.98	1838.41	NaN	NaN	NaN	NaN		NaN	NaN	NaN	NaN	NaN	NaN	9.38797	10.8442	NaN	NaN	NaN	NaN
P11310	ACADM	Medium-chain specific acyl-CoA dehydrogenase, mitochondrial	ACADM_HUMAN	TRUE	100	0.165535	15.7803	52592.7	53968.8	54256.8	52894.5	52093.9	55270	49633.6	47163.4	51110.8	47294	47612.8	45649.4		15.6826	15.7198	15.7275	15.6908	15.6688	15.7542	15.599	15.5254	15.6413	15.5294	15.5391	15.4783
P11362	FGFR1	Fibroblast growth factor receptor 1	FGFR1_HUMAN	TRUE	100	0.161848	17.2691	173063	165979	158103	155078	149367	150496	129833	141538	136799	153157	151645	146651		17.4009	17.3406	17.2705	17.2426	17.1885	17.1994	16.9863	17.1108	17.0617	17.2247	17.2103	17.162
P11387	TOP1	DNA topoisomerase 1	TOP1_HUMAN	TRUE	100	0.186631	17.2075	160108	157383	157940	161683	155282	159107	117904	119248	119300	120447	117293	116802		17.2887	17.2639	17.269	17.3028	17.2445	17.2796	16.8472	16.8636	16.8642	16.878	16.8398	16.8337
P11388	TOP2A	DNA topoisomerase 2-alpha	TOP2A_HUMAN	TRUE	100	0.3159	16.4574	82891.5	84017.3	82023	87973.3	88212.3	86682	51322.8	49941.1	50708.6	84286.8	81353.2	82841.3		16.3389	16.3584	16.3237	16.4248	16.4287	16.4034	15.6473	15.6079	15.6299	16.363	16.3119	16.3381
P11413	G6PD	Glucose-6-phosphate 1-dehydrogenase	G6PD_HUMAN	TRUE	100	0.161964	17.7349	275682	275430	266832	223696	219892	220015	198216	196573	195041	174280	176603	171942		18.0726	18.0713	18.0256	17.7712	17.7464	17.7472	17.5967	17.5847	17.5734	17.411	17.4301	17.3916
P11441	UBL4A	Ubiquitin-like protein 4A	UBL4A_HUMAN	TRUE	100	0.154879	13.6398	10420.2	11867.7	11692.1	11489.1	11484.3	10499.4	15693	13143.8	12360.4	16140.2	15633.2	16310.7		13.3471	13.5348	13.5132	13.488	13.4874	13.358	13.9378	13.6821	13.5934	13.9784	13.9323	13.9935
P11473	VDR	Vitamin D3 receptor	VDR_HUMAN	FALSE	33.3	0.103032	10.8693	NaN	NaN	NaN	NaN	NaN	NaN	NaN	NaN	NaN	NaN	NaN	NaN		NaN	NaN	NaN	NaN	NaN	NaN	NaN	NaN	NaN	NaN	NaN	NaN
P11474	ESRRA	Steroid hormone receptor ERR1	ERR1_HUMAN	TRUE	100	0.266148	11.94	4651.14	5907.83	5967.37	4062.55	3420.51	3577.96	2939.5	2779.45	4329.56	3475.47	4643.42	4082.45		12.1834	12.5284	12.5429	11.9882	11.74	11.8049	11.5214	11.4406	12.08	11.763	12.181	11.9952
P11498	PC	Pyruvate carboxylase, mitochondrial	PYC_HUMAN	TRUE	100	0.346434	14.6072	38908.9	39448.2	39250.4	30745.3	30650	29271.5	17820.3	17355.1	18609.5	17664.6	18821.6	18259.3		15.2478	15.2677	15.2604	14.9081	14.9036	14.8372	14.1212	14.0831	14.1838	14.1086	14.2001	14.1563
P11586	MTHFD1	C-1-tetrahydrofolate synthase, cytoplasmic	C1TC_HUMAN	TRUE	100	0.0902575	17.8485	224520	222885	225430	231122	222796	228213	220654	219212	216205	281566	284140	277162		17.7765	17.7659	17.7823	17.8183	17.7654	17.8	17.7514	17.742	17.722	18.1031	18.1162	18.0804
P11717	IGF2R	Cation-independent mannose-6-phosphate receptor	MPRI_HUMAN	TRUE	100	0.116799	15.4899	56435.5	54975.8	55270.6	49625.5	50809.3	49413.8	41587.6	41253	40378.3	40679.2	40568.8	39843.2		15.7843	15.7465	15.7542	15.5988	15.6328	15.5926	15.3439	15.3322	15.3013	15.312	15.3081	15.282
P11766	ADH5	Alcohol dehydrogenase class-3	ADHX_HUMAN	TRUE	100	0.059793	17.1558	144631	142236	146378	128701	131039	136305	144748	145502	135118	155370	155624	155591		17.142	17.1179	17.1593	16.9737	16.9996	17.0565	17.1432	17.1507	17.0439	17.2453	17.2477	17.2474
P11802	CDK4	Cyclin-dependent kinase 4	CDK4_HUMAN	TRUE	100	0.412027	12.789	11854.8	10666.3	11394.7	7537.74	7583.62	7409.72	3942.26	3717.67	3960.54	11643.4	12533.4	12012.9		13.5332	13.3808	13.4761	12.8799	12.8887	12.8552	11.9448	11.8602	11.9515	13.5072	13.6135	13.5523
P11908	PRPS2	Ribose-phosphate pyrophosphokinase 2	PRPS2_HUMAN	TRUE	100	0.135073	17.0816	154653	156993	161998	124838	124100	127286	111196	108545	105196	140774	139202	135675		17.2387	17.2603	17.3056	16.9297	16.9211	16.9577	16.7627	16.7279	16.6827	17.103	17.0868	17.0498
P11940	PABPC1	Polyadenylate-binding protein 1	PABP1_HUMAN	TRUE	100	0.141719	18.4827	400072	393676	402565	369832	370181	378394	366577	356453	352988	462037	453801	456830		18.6099	18.5866	18.6189	18.4965	18.4979	18.5295	18.4838	18.4434	18.4293	18.8176	18.7917	18.8013
P12004	PCNA	Proliferating cell nuclear antigen	PCNA_HUMAN	TRUE	100	0.208209	18.9352	472667	471544	500827	526269	503480	528793	391818	396065	384474	395494	392588	394023		18.8505	18.847	18.934	19.0054	18.9416	19.0123	18.5798	18.5954	18.5525	18.5933	18.5827	18.5879
P12074	COX6A1	Cytochrome c oxidase subunit 6A1, mitochondrial	CX6A1_HUMAN	TRUE	100	0.176027	13.9759	17994.7	16373.7	17729.2	15287.3	15006.8	14464.8	12176.2	11148	12701.7	16647.5	15119	14538.3		14.1353	13.9991	14.1138	13.9	13.8733	13.8203	13.5718	13.4445	13.6327	14.023	13.8841	13.8276
P12081	HARS1	Histidine--tRNA ligase, cytoplasmic	HARS1_HUMAN	TRUE	100	0.0652402	16.3855	94183.2	93205.8	96717.9	83790.5	88053.6	83721.3	89061.6	87515	86937.7	88581.6	88638.7	86654.3		16.5232	16.5081	16.5615	16.3545	16.4261	16.3533	16.4425	16.4172	16.4077	16.4347	16.4356	16.403
P12109	COL6A1	Collagen alpha-1(VI) chain	CO6A1_HUMAN	TRUE	100	0.100614	14.5009	23329.5	22800	23248.4	23742.9	23747.3	24458.3	23683.3	22010.7	23252.1	21002.1	20776.9	19561.9		14.5099	14.4767	14.5048	14.5352	14.5355	14.578	14.5316	14.4259	14.5051	14.3582	14.3427	14.2558
P12236	SLC25A6	ADP/ATP translocase 3	ADT3_HUMAN	TRUE	100	0.140059	16.4347	83221.5	78938.4	78457.8	92738.8	91945	88361.8	68797.6	71382.7	70414.3	89796.7	90841.1	84959.4		16.3447	16.2684	16.2596	16.5009	16.4885	16.4311	16.0701	16.1233	16.1036	16.4544	16.4711	16.3745
P12268	IMPDH2	Inosine-5'-monophosphate dehydrogenase 2	IMDH2_HUMAN	TRUE	100	0.230612	17.6357	217077	222276	216079	206258	211248	210308	178651	174990	175940	218975	220404	222971		17.7278	17.762	17.7212	17.6541	17.6886	17.6821	17.4468	17.4169	17.4247	17.7404	17.7498	17.7665
P12270	TPR	Nucleoprotein TPR	TPR_HUMAN	TRUE	100	0.105904	16.939	126402	129425	128397	138754	139292	136720	119518	116742	118454	109513	111503	109405		16.9477	16.9818	16.9703	17.0822	17.0878	17.0609	16.8669	16.833	16.854	16.7407	16.7667	16.7393
P12429	ANXA3	Annexin A3	ANXA3_HUMAN	TRUE	100	0.0973576	18.9483	436717	432706	427896	488281	475651	481719	532777	533124	517570	559388	565830	554900		18.7363	18.723	18.7069	18.8974	18.8595	18.8778	19.0232	19.0241	18.9814	19.0935	19.11	19.0819
P12532	CKMT1B	Creatine kinase U-type, mitochondrial	KCRU_HUMAN	TRUE	100	0.141212	14.9126	36198.8	35559.4	33050.3	25668	26072.1	25911.8	26084	23544.3	25642.3	31913.1	32182.7	32491.2		15.1437	15.1179	15.0124	14.6477	14.6702	14.6613	14.6709	14.5231	14.6462	14.9619	14.974	14.9878
P12694	BCKDHA	2-oxoisovalerate dehydrogenase subunit alpha, mitochondrial	ODBA_HUMAN	TRUE	100	0.264125	14.0433	21342.8	22945.3	21804.5	15202.5	14306.2	14248.1	13037	11653.2	12983.8	13343.6	12867.2	12480		14.3815	14.4859	14.4123	13.892	13.8043	13.7985	13.6703	13.5084	13.6644	13.7039	13.6514	13.6073
P12763	SWISS-PROT:P12763	(Bos taurus) Alpha-2-HS-glycoprotein precursor		TRUE	100	0.250871	17.9822	229531	213898	220307	283359	267347	271915	230188	212060	214614	237762	236760	237682		17.8083	17.7066	17.7492	18.1123	18.0284	18.0528	17.8125	17.6941	17.7114	17.8592	17.8531	17.8587
P12814	ACTN1	Alpha-actinin-1	ACTN1_HUMAN	TRUE	100	0.0871488	20.5588	1.50093e+06	1.47342e+06	1.43368e+06	1.44297e+06	1.39354e+06	1.39418e+06	1.52431e+06	1.47934e+06	1.49613e+06	1.62285e+06	1619423	1.58545e+06		20.5174	20.4907	20.4513	20.4606	20.4103	20.411	20.5397	20.4965	20.5128	20.6301	20.627	20.5965
P12931	SRC	Proto-oncogene tyrosine-protein kinase Src	SRC_HUMAN	TRUE	100	0.300494	13.8294	10901.3	12538.4	12126.4	9602.04	9208.29	8131.13	17549.2	17160.6	15778.9	19538	21937.4	21685.4		13.4122	13.6141	13.5659	13.2291	13.1687	12.9892	14.0991	14.0668	13.9457	14.254	14.4211	14.4044
P12955	PEPD	Xaa-Pro dipeptidase	PEPD_HUMAN	TRUE	100	0.193616	16.5899	110086	111298	108373	93382.1	90843.4	92948.7	85180.1	81342.1	83243.5	75058.2	76039.8	74730.1		16.7483	16.7641	16.7256	16.5109	16.4711	16.5041	16.3782	16.3117	16.345	16.1957	16.2145	16.1894
P12956	XRCC6	X-ray repair cross-complementing protein 6	XRCC6_HUMAN	TRUE	100	0.070573	18.3874	337170	339357	329535	348714	343893	335494	319493	316673	315078	327664	321563	317587		18.3631	18.3724	18.3301	18.4117	18.3916	18.3559	18.2854	18.2726	18.2654	18.3219	18.2947	18.2768
P13010	XRCC5	X-ray repair cross-complementing protein 5	XRCC5_HUMAN	TRUE	100	0.0769089	17.149	139923	139941	141900	127310	126423	125125	146443	141852	141875	152895	152371	149314		17.0943	17.0945	17.1145	16.958	16.9479	16.933	17.16	17.114	17.1143	17.2222	17.2172	17.188
P13051	UNG	Uracil-DNA glycosylase	UNG_HUMAN	TRUE	100	0.417729	13.3448	9401.58	6782.5	10376.7	7761.14	7566.56	6539.49	5461.16	6831.46	6428.45	16443.2	19141.3	16006.5		13.1987	12.7276	13.3411	12.9221	12.8854	12.675	12.415	12.738	12.6503	14.0052	14.2244	13.9664
P13073	COX4I1	Cytochrome c oxidase subunit 4 isoform 1, mitochondrial	COX41_HUMAN	TRUE	100	0.177313	17.2525	166280	162958	170208	165361	157476	168717	119253	127119	123782	133536	133542	132963		17.3433	17.3141	17.3769	17.3353	17.2648	17.3642	16.8637	16.9558	16.9174	17.0269	17.0269	17.0207
P13164	IFITM1	Interferon-induced transmembrane protein 1	IFM1_HUMAN	TRUE	100	0.392255	13.7477	7898.4	6310.4	8392.21	10979.4	10442.4	9527.9	13902.3	14157.6	13796.3	16135.4	16830.2	17758.7		12.9473	12.6235	13.0348	13.4225	13.3502	13.2179	13.763	13.7893	13.752	13.9779	14.0388	14.1162
P13196	ALAS1	5-aminolevulinate synthase, non-specific, mitochondrial	HEM1_HUMAN	TRUE	94.4	0.228195	12.4342	5547.91	3975.86	5158.71	8953.84	7396.95	6524.93	6785.32	5932.17	6001.46	5288.09	4357.16	4853.83		12.4377	11.957	12.3328	13.1283	12.8527	12.6717	12.7282	12.5343	12.5511	12.3685	12.0892	12.2449
P13284	IFI30	Gamma-interferon-inducible lysosomal thiol reductase	GILT_HUMAN	TRUE	100	0.393749	13.2623	9338.43	10399.7	11511.8	7020.98	7702.09	8398.09	6848.47	6741.55	5613.56	7613.73	9708.46	8260.87		13.189	13.3443	13.4908	12.7775	12.911	13.0358	12.7416	12.7189	12.4547	12.8944	13.245	13.0121
P13473	LAMP2	Lysosome-associated membrane glycoprotein 2	LAMP2_HUMAN	TRUE	100	0.207036	16.5402	79213.1	88605.2	86344.3	117996	117664	110283	103187	102183	102528	79426.1	79164.5	80288.3		16.2735	16.4351	16.3978	16.8484	16.8443	16.7509	16.6549	16.6408	16.6457	16.2773	16.2726	16.2929
P13489	RNH1	Ribonuclease inhibitor	RINI_HUMAN	TRUE	100	0.155332	17.4147	150631	147250	146022	153392	157004	154911	187151	185350	180702	177516	180543	180133		17.2007	17.1679	17.1558	17.2269	17.2604	17.2411	17.5138	17.4999	17.4633	17.4376	17.462	17.4587
P13497	BMP1	Bone morphogenetic protein 1	BMP1_HUMAN	TRUE	88.9	0.623692	12.0843	2090.46	2510.64	2028.2	3790.2	7419.24	1443.22	4851.61	3810.92	4925.34	5693.79	6634.73	5870.09		11.0296	11.2938	10.986	11.8881	12.8571	10.4951	12.2442	11.8959	12.266	12.4752	12.6958	12.5192
P13498	CYBA	Cytochrome b-245 light chain	CY24A_HUMAN	TRUE	100	0.304149	14.4514	21213.5	21406.8	20534.1	33061.7	35750.7	38019.2	26013.2	23536.9	21724.1	15984.3	16000	17459.3		14.3727	14.3858	14.3257	15.0129	15.1257	15.2144	14.667	14.5226	14.407	13.9644	13.9658	14.0917
P13639	EEF2	Elongation factor 2	EF2_HUMAN	TRUE	100	0.147635	20.6322	1.94155e+06	1.90627e+06	1.93296e+06	1621166	1602594	1.57517e+06	1.37966e+06	1.35752e+06	1.33811e+06	1.62662e+06	1.637e+06	1594991		20.8888	20.8623	20.8824	20.6286	20.612	20.5871	20.3959	20.3725	20.3518	20.6334	20.6426	20.6051
P13645	SWISS-PROT:P13645	Tax_Id=9606 Gene_Symbol=KRT10 Keratin, type I cytoskeletal 10		TRUE	100	0.507504	13.8724	13584.9	15126.5	14937.4	10002.7	9816.48	11924.4	32022.6	31538.4	28882	9614.17	9106.05	9420.49		13.7297	13.8848	13.8666	13.2881	13.261	13.5416	14.9668	14.9448	14.8179	13.2309	13.1526	13.2016
P13646-1	SWISS-PROT:P13646-1	Tax_Id=9606 Gene_Symbol=KRT13 Isoform 1 of Keratin, type I cytoskeletal 13		TRUE	100	0.144729	18.0474	345976	354363	338572	284317	293887	289147	245349	241952	237288	252791	251804	246284		18.4003	18.4349	18.3691	18.1171	18.1649	18.1414	17.9045	17.8844	17.8563	17.9476	17.9419	17.91
P13647	SWISS-PROT:P13647	Tax_Id=9606 Gene_Symbol=KRT5 Keratin, type II cytoskeletal 5		TRUE	88.9	0.305171	13.7768	13980.7	11084.2	15043.5	10600.3	9614.05	11789.2	18979.6	19644.6	25934.9	11402.1	NaN	10710.1		13.7711	13.4362	13.8769	13.3718	13.2309	13.5252	14.2122	14.2618	14.6626	13.477	NaN	13.3867
P13667	PDIA4	Protein disulfide-isomerase A4	PDIA4_HUMAN	TRUE	100	0.0793533	18.0971	262572	264040	265872	251043	247206	253645	270957	264010	269419	309423	310662	309358		18.0024	18.0104	18.0204	17.9376	17.9154	17.9525	18.0477	18.0102	18.0395	18.2392	18.245	18.2389
P13674	P4HA1	Prolyl 4-hydroxylase subunit alpha-1	P4HA1_HUMAN	TRUE	100	0.185941	15.6852	47731	48714.7	50354.2	50371.6	50999.2	48142.6	54699.6	53932.2	53740.4	38394.7	38499.5	38819.4		15.5426	15.5721	15.6198	15.6203	15.6382	15.555	15.7392	15.7189	15.7137	15.2286	15.2326	15.2445
P13688	CEACAM1	Carcinoembryonic antigen-related cell adhesion molecule 1	CEAM1_HUMAN	TRUE	66.7	0.239074	12.0408	NaN	4238.91	3303.54	3002.65	NaN	3264.04	4386.68	4523.29	4151.65	NaN	NaN	NaN		NaN	12.0495	11.6898	11.552	NaN	11.6724	12.0989	12.1432	12.0195	NaN	NaN	NaN
P13693	TPT1	Translationally-controlled tumor protein	TCTP_HUMAN	TRUE	100	0.127427	18.7338	461851	440938	475942	437626	432296	439230	348512	344505	346702	418133	419770	402724		18.8171	18.7502	18.8604	18.7393	18.7217	18.7446	18.4108	18.3942	18.4033	18.6736	18.6792	18.6194
P13716	ALAD	Delta-aminolevulinic acid dehydratase	HEM2_HUMAN	TRUE	100	0.486931	14.0146	30998.3	31708.2	31235.3	25214	25383	26597.9	11077.2	11988.3	11594.5	12609.6	13319.2	11542.9		14.9199	14.9526	14.9309	14.6219	14.6316	14.699	13.4353	13.5493	13.5012	13.6222	13.7012	13.4947
P13726	F3	Tissue factor	TF_HUMAN	TRUE	100	0.316359	12.3464	5745.54	4429.41	5452.44	2578.83	3088.23	4801.72	4424.99	3296.92	4207	8124.33	7773.66	7872.36		12.4882	12.1129	12.4127	11.3325	11.5926	12.2293	12.1115	11.6869	12.0386	12.988	12.9244	12.9426
P13747	HLA-E	HLA class I histocompatibility antigen, alpha chain E	HLAE_HUMAN	TRUE	100	0.387611	12.4127	5704.87	5807.67	5718.58	3975.77	3634.63	3584.1	3950.95	4268.6	4344.92	4523.74	5341.68	4610.19		12.478	12.5037	12.4814	11.957	11.8276	11.8074	11.948	12.0595	12.0851	12.1433	12.3831	12.1706
P13796	LCP1	Plastin-2	PLSL_HUMAN	TRUE	100	0.244097	12.0877	4782.16	4193.37	4703.21	3785.82	4009.88	3473.49	4025.99	4836.8	4480.68	5203.47	7993.17	3695.23		12.2234	12.0339	12.1994	11.8864	11.9693	11.7622	11.9751	12.2398	12.1295	12.3453	12.9646	11.8514
P13797	PLS3	Plastin-3	PLST_HUMAN	TRUE	100	0.131524	17.3422	149791	148408	146052	155268	154733	147364	167236	165318	166889	183598	181014	179032		17.1926	17.1792	17.1561	17.2444	17.2394	17.169	17.3515	17.3349	17.3485	17.4862	17.4657	17.4499
P13798	APEH	Acylamino-acid-releasing enzyme	ACPH_HUMAN	TRUE	100	0.0915509	16.8694	132970	130434	133457	115108	115740	112481	105332	104670	108162	111304	113280	110890		17.0207	16.993	17.026	16.8126	16.8205	16.7793	16.6846	16.6755	16.7228	16.7641	16.7895	16.7588
P13804	ETFA	Electron transfer flavoprotein subunit alpha, mitochondrial	ETFA_HUMAN	TRUE	100	0.110989	14.5454	27590.4	28057.5	27514.8	21350.7	23212.7	23348.3	22603.7	23475.4	22379.5	19868.2	20388.3	19742.9		14.7519	14.7761	14.7479	14.382	14.5026	14.511	14.4643	14.5189	14.4499	14.2782	14.3155	14.269
P13807	GYS1	Glycogen [starch] synthase, muscle	GYS1_HUMAN	TRUE	100	0.389909	15.6556	74717	74553.8	74388.3	58166.2	61144.7	60984.7	30997	32143.9	32497.3	32509.2	34370.5	33879.6		16.1891	16.186	16.1828	15.8279	15.8999	15.8962	14.9198	14.9723	14.988	14.9886	15.0689	15.0481
P13861	PRKAR2A	cAMP-dependent protein kinase type II-alpha regulatory subunit	KAP2_HUMAN	TRUE	100	0.162919	15.1647	38516	38568.9	39483.4	33180.9	34852	35619.4	36722	35090.7	38454.4	29156.1	27672.6	29016.6		15.2332	15.2351	15.269	15.0181	15.089	15.1204	15.1644	15.0988	15.2309	14.8315	14.7562	14.8246
P13929	ENO3	Beta-enolase	ENOB_HUMAN	TRUE	100	0.17184	13.8138	13689.7	12681.2	14171.6	15751.3	16182.8	18358.7	15176.5	15192.4	14373.7	14397	17898.6	15132.5		13.7408	13.6304	13.7907	13.9432	13.9822	14.1642	13.8896	13.8911	13.8111	13.8135	14.1276	13.8854
P13984	GTF2F2	General transcription factor IIF subunit 2	T2FB_HUMAN	TRUE	100	0.129865	14.2737	21554.8	22987	22107.5	20179.2	19371.3	19927.4	18079.9	18127	17227.1	17344.9	17237	17357.8		14.3957	14.4885	14.4323	14.3006	14.2416	14.2825	14.1421	14.1458	14.0724	14.0822	14.0732	14.0833
P13987	CD59	CD59 glycoprotein	CD59_HUMAN	TRUE	100	0.156664	15.9682	65637.4	68400.4	70615.6	52846.4	60047.1	61140.3	77247.7	69516.5	77186.9	53273.4	55105.6	56609.4		16.0022	16.0617	16.1077	15.6895	15.8738	15.8998	16.2372	16.0851	16.2361	15.7011	15.7499	15.7888
P13994	YJU2B	Probable splicing factor YJU2B	YJU2B_HUMAN	TRUE	88.9	0.376365	12.1923	5767.34	5598.84	5784.92	5052.71	4912.18	6617.69	NaN	7486.52	NaN	512.527	6084.97	5982.82		12.4937	12.4509	12.4981	12.3028	12.2621	12.6921	NaN	12.8701	NaN	9.00148	12.571	12.5466
P13995	MTHFD2	Bifunctional methylenetetrahydrofolate dehydrogenase/cyclohydrolase, mitochondrial	MTDC_HUMAN	TRUE	100	0.232834	15.588	43036.3	42816.5	40793.6	41179.3	42350.9	39065.8	68742.9	65161.8	61051.5	41363.3	38828.1	36898.5		15.3933	15.3859	15.3161	15.3296	15.3701	15.2536	16.0689	15.9917	15.8977	15.3361	15.2448	15.1713
P14091	CTSE	Cathepsin E	CATE_HUMAN	TRUE	100	0.143051	17.438	148817	151887	148173	145521	158508	142593	190529	183767	193251	188605	192580	180187		17.1832	17.2126	17.1769	17.1509	17.2742	17.1215	17.5397	17.4875	17.5601	17.525	17.5551	17.4591
P14174	MIF	Macrophage migration inhibitory factor	MIF_HUMAN	TRUE	100	0.154572	18.4864	361040	396674	392511	354749	360082	347406	313458	345294	348912	299908	289053	301992		18.4618	18.5976	18.5824	18.4364	18.458	18.4063	18.2579	18.3975	18.4125	18.1942	18.141	18.2041
P14209	CD99	CD99 antigen	CD99_HUMAN	TRUE	100	0.415804	11.6713	3590.93	3772.63	3560.55	1895.09	2015.7	1556.75	4571.27	4467.66	4172.1	4992.58	5035.45	4930		11.8101	11.8814	11.7979	10.8881	10.9771	10.6043	12.1584	12.1253	12.0266	12.2856	12.2979	12.2674
P14314	PRKCSH	Glucosidase 2 subunit beta	GLU2B_HUMAN	TRUE	100	0.17923	17.7201	236314	231272	231300	212454	204414	211526	174873	184158	180987	179415	175489	175894		17.8503	17.8192	17.8194	17.6968	17.6411	17.6905	17.4159	17.4906	17.4655	17.4529	17.421	17.4243
P14324	FDPS	Farnesyl pyrophosphate synthase	FPPS_HUMAN	TRUE	100	0.139818	15.6767	49025.5	49713.1	52941.8	46736.2	43705.3	45621.8	70640.4	65498.8	66265.4	50067.5	48852	48579.2		15.5812	15.6013	15.6921	15.5123	15.4155	15.4774	16.1082	15.9992	16.016	15.6116	15.5761	15.5681
P14373	TRIM27	Zinc finger protein RFP	TRI27_HUMAN	FALSE	22.2	0.459936	11.146	NaN	NaN	3138.37	NaN	NaN	3278.38	NaN	NaN	808.223	NaN	NaN	NaN		NaN	NaN	11.6158	NaN	NaN	11.6788	NaN	NaN	9.65861	NaN	NaN	NaN
P14406	COX7A2	Cytochrome c oxidase subunit 7A2, mitochondrial	CX7A2_HUMAN	TRUE	100	0.1472	17.072	179864	139855	123956	143611	139617	136991	121251	106629	108540	132635	120806	123757		17.4565	17.0936	16.9195	17.1318	17.0911	17.0637	16.8876	16.7022	16.7279	17.0171	16.8823	16.9172
P14550	AKR1A1	Aldo-keto reductase family 1 member A1	AK1A1_HUMAN	TRUE	100	0.128257	15.9909	68412.1	68587.4	68689.1	54737.4	56430.6	56971.3	58450.1	60510	58026.7	59393.9	58761.8	61617		16.062	16.0657	16.0678	15.7402	15.7842	15.7979	15.8349	15.8849	15.8244	15.858	15.8426	15.911
P14555	PLA2G2A	Phospholipase A2, membrane associated	PA2GA_HUMAN	TRUE	72.2	1.17043	10.6897	665.888	845.397	565.588	NaN	NaN	NaN	NaN	389.237	NaN	9189.61	8836.66	8611.28		9.37914	9.72349	9.14361	NaN	NaN	NaN	NaN	8.60451	NaN	13.1658	13.1093	13.072
P14618	PKM	Pyruvate kinase PKM	KPYM_HUMAN	TRUE	100	0.135658	21.7587	4.2212e+06	4.13874e+06	4.19297e+06	3342235	3.23146e+06	3183820	3.02811e+06	2.97622e+06	3.0383e+06	3197644	3162948	3.15084e+06		22.0092	21.9808	21.9995	21.6724	21.6238	21.6023	21.53	21.505	21.5348	21.6086	21.5928	21.5873
P14621	ACYP2	Acylphosphatase-2	ACYP2_HUMAN	TRUE	100	0.278884	11.6152	3761.9	4469.75	3170.67	3837.82	3964.36	2391.6	2093.82	2379.55	2565.58	4292.74	3749.67	3052.3		11.8772	12.126	11.6306	11.9061	11.9529	11.2238	11.0319	11.2165	11.3251	12.0677	11.8725	11.5757
P14625	HSP90B1	Endoplasmin	ENPL_HUMAN	TRUE	100	0.142931	20.1144	1241006	1.22294e+06	1.21031e+06	1.17162e+06	1.15817e+06	1.13618e+06	968952	936938	921308	1.05849e+06	1.05847e+06	1.04387e+06		20.2431	20.2219	20.2069	20.1601	20.1434	20.1158	19.8861	19.8376	19.8133	20.0136	20.0136	19.9935
P14635	CCNB1	G2/mitotic-specific cyclin-B1	CCNB1_HUMAN	TRUE	100	0.339313	14.1583	12732.7	12917.2	13708.3	18981.4	18585.1	18159.7	15106	15075.9	14662.8	17474.4	16933.4	17078.6		13.6363	13.657	13.7428	14.2123	14.1819	14.1485	13.8828	13.88	13.8399	14.093	14.0476	14.0599
P14649	MYL6B	Myosin light chain 6B	MYL6B_HUMAN	TRUE	100	0.249794	11.4893	3320.18	3871.5	3814.33	2480.66	2588.25	2570.13	1457.34	2896.53	3622.97	2183.86	2630.43	3367.19		11.697	11.9187	11.8972	11.2765	11.3378	11.3276	10.5091	11.5001	11.823	11.0927	11.3611	11.7173
P14672	SLC2A4	Solute carrier family 2, facilitated glucose transporter member 4	GLUT4_HUMAN	TRUE	50	0.564563	12.0062	2869.42	3119.5	3254.72	2463.84	2907.31	2995.53	NaN	NaN	NaN	NaN	NaN	NaN		11.4865	11.6071	11.6683	11.2667	11.5055	11.5486	NaN	NaN	NaN	NaN	NaN	NaN
P14678;P63162	SNRPB;SNRPN	Small nuclear ribonucleoprotein-associated proteins B and B';Small nuclear ribonucleoprotein-associated protein N	RSMB_HUMAN;RSMN_HUMAN	TRUE	100	0.10871	17.8156	221527	220543	217829	255470	246408	249803	258040	249889	248910	237872	243266	228669		17.7571	17.7507	17.7328	17.9628	17.9107	17.9304	17.9772	17.9309	17.9253	17.8598	17.8922	17.8029
P14735	IDE	Insulin-degrading enzyme	IDE_HUMAN	TRUE	100	0.170063	15.6591	47201.7	46696.2	47703.4	47663.3	48110.9	47082.9	63467.1	63803.2	63345	63611	64381.7	65414		15.5265	15.511	15.5418	15.5406	15.5541	15.5229	15.9537	15.9613	15.9509	15.957	15.9744	15.9973
P14854	COX6B1	Cytochrome c oxidase subunit 6B1	CX6B1_HUMAN	TRUE	100	0.176769	17.7613	211969	206703	205041	172961	181802	181616	195239	205982	196282	209976	216514	213481		17.6935	17.6572	17.6456	17.4001	17.472	17.4705	17.5749	17.6522	17.5826	17.6799	17.7241	17.7037
P14859	POU2F1	POU domain, class 2, transcription factor 1	PO2F1_HUMAN	TRUE	100	0.105893	14.3166	21376.3	21539.7	21414.3	20762.3	20056	21265.3	16653.9	18705.9	18144.8	19651.9	20465.4	17785.4		14.3837	14.3947	14.3863	14.3417	14.2917	14.3762	14.0236	14.1912	14.1473	14.2624	14.3209	14.1184
P14866	HNRNPL	Heterogeneous nuclear ribonucleoprotein L	HNRPL_HUMAN	TRUE	100	0.0721815	18.1148	259081	268414	259617	277409	270073	271294	277480	281182	292873	285502	287700	283024		17.983	18.0341	17.986	18.0817	18.043	18.0495	18.082	18.1011	18.1599	18.1231	18.1342	18.1106
P14868	DARS1	Aspartate--tRNA ligase, cytoplasmic	SYDC_HUMAN	TRUE	100	0.063753	17.1433	132948	136110	136996	132740	131550	129271	150625	151851	148408	153961	152889	154710		17.0205	17.0544	17.0638	17.0182	17.0053	16.98	17.2006	17.2123	17.1792	17.2322	17.2221	17.2392
P14923	JUP	Junction plakoglobin	PLAK_HUMAN	TRUE	100	0.545429	15.9889	36188.7	36384.2	37082.3	64363.8	63466.7	64255.8	152983	151847	153605	83808	83901.5	82609.4		15.1433	15.151	15.1784	15.974	15.9537	15.9715	17.223	17.2123	17.2289	16.3548	16.3564	16.334
P14927	UQCRB	Cytochrome b-c1 complex subunit 7	QCR7_HUMAN	TRUE	100	0.257105	14.7349	29813	28872.8	28081.9	27080.4	29618.1	28533.8	19465.5	21175.7	21810.8	21882.4	22357.4	23138		14.8637	14.8174	14.7774	14.725	14.8542	14.8004	14.2486	14.3701	14.4128	14.4175	14.4485	14.498
P15104	GLUL	Glutamine synthetase	GLNA_HUMAN	TRUE	100	0.497129	13.267	7286.63	7684.85	7777.33	8695.21	7485.81	7756.75	5082.95	5214.42	5611.4	9206.29	8691.25	7660.27		12.831	12.9078	12.9251	13.086	12.8699	12.9212	12.3115	12.3483	12.4541	13.1684	13.0853	12.9032
P15121	AKR1B1	Aldo-keto reductase family 1 member B1	ALDR_HUMAN	TRUE	100	0.239974	17.0539	164114	161559	164410	130075	124092	126358	101319	102047	94709.8	103119	99664.1	103515		17.3243	17.3017	17.3269	16.989	16.9211	16.9472	16.6285	16.6389	16.5312	16.6539	16.6048	16.6595
P15151	PVR	Poliovirus receptor	PVR_HUMAN	TRUE	100	0.371017	14.9454	22907.5	23028.2	23913.2	21926.1	22274.1	22979.2	50920.9	48947	50913.7	44693.8	47121.4	46462.9		14.4835	14.4911	14.5455	14.4204	14.4431	14.488	15.636	15.5789	15.6358	15.4478	15.5241	15.5038
P15170	GSPT1	Eukaryotic peptide chain release factor GTP-binding subunit ERF3A	ERF3A_HUMAN	TRUE	100	0.0626129	16.0189	64083.6	62938.1	67513.5	65932.9	66409.8	67797.2	68063	66612.2	65731.1	73737.8	74989.2	74645.8		15.9677	15.9416	16.0429	16.0087	16.0191	16.0489	16.0546	16.0235	16.0043	16.1701	16.1944	16.1878
P15260	IFNGR1	Interferon gamma receptor 1	INGR1_HUMAN	TRUE	88.9	0.332274	12.1201	4193.7	6047.87	4163.82	4837.1	4727.14	4752.86	7772.94	7608.12	6131.25	4777.71	3921.76	4125.36		12.034	12.5622	12.0237	12.2399	12.2068	12.2146	12.9242	12.8933	12.582	12.2221	11.9373	12.0103
P15289	ARSA	Arylsulfatase A	ARSA_HUMAN	TRUE	100	0.427063	14.1312	23560.4	24525	23272.8	20110.7	19107.1	19163.3	12563.8	10134.7	10696.5	8780.81	7954.17	8094.13		14.5241	14.582	14.5064	14.2957	14.2218	14.2261	13.617	13.307	13.3849	13.1001	12.9575	12.9827
P15291	B4GALT1	Beta-1,4-galactosyltransferase 1	B4GT1_HUMAN	TRUE	100	0.127496	14.7782	25015.3	26780.8	25145	28089.1	25952.7	22479.3	34514.1	33894.4	33632.3	29777	30407.8	30447.2		14.6105	14.7089	14.618	14.7777	14.6636	14.4563	15.0749	15.0488	15.0376	14.8619	14.8922	14.894
P15311	EZR	Ezrin	EZRI_HUMAN	TRUE	100	0.209719	20.8114	2643278	2.58586e+06	2.60066e+06	2.04983e+06	1.99101e+06	2032951	1.71665e+06	1.704e+06	1.72644e+06	1.63755e+06	1.60783e+06	1.61209e+06		21.3339	21.3022	21.3104	20.9671	20.9251	20.9551	20.7112	20.7005	20.7194	20.6431	20.6167	20.6205
P15336	ATF2	Cyclic AMP-dependent transcription factor ATF-2	ATF2_HUMAN	TRUE	83.3	0.728413	10.4442	952.131	1996.51	2207.03	496.082	888.732	3360.31	1492.65	1561.87	5301.25	839.649	1266.28	2155.56		9.89502	10.9633	11.1079	8.95444	9.7956	11.7144	10.5437	10.6091	12.3721	9.71364	10.3064	11.0738
P15374	UCHL3	Ubiquitin carboxyl-terminal hydrolase isozyme L3	UCHL3_HUMAN	TRUE	100	0.105376	17.1972	142418	147395	142052	158119	146865	149547	162863	158307	168448	151396	148776	152340		17.1198	17.1693	17.1161	17.2706	17.1641	17.1902	17.3133	17.2724	17.3619	17.208	17.1828	17.2169
P15407	FOSL1	Fos-related antigen 1	FOSL1_HUMAN	TRUE	100	0.407482	11.9897	4021.11	5018.59	3121.92	2861.69	4815.53	4758.51	9185.96	5476.72	2118.57	5383.41	5944.96	4365.23		11.9734	12.2931	11.6082	11.4827	12.2335	12.2163	13.1652	12.4191	11.0489	12.3943	12.5375	12.0918
P15408	FOSL2	Fos-related antigen 2	FOSL2_HUMAN	TRUE	100	0.342476	12.6024	5293.3	5335.31	5612.16	6006.28	5513.7	5564.27	10134.7	11623.4	10748.5	6249.76	6952.22	5360.41		12.37	12.3814	12.4543	12.5523	12.4288	12.442	13.307	13.5047	13.3918	12.6096	12.7633	12.3881
P15428	HPGD	15-hydroxyprostaglandin dehydrogenase [NAD(+)]	PGDH_HUMAN	TRUE	100	0.44615	14.6038	29947.5	30391.3	31029.2	23490.1	23419.1	22289	23217.9	22229.3	22290.7	51263.3	51117.5	49909.8		14.8701	14.8914	14.9213	14.5198	14.5154	14.444	14.503	14.4402	14.4442	15.6456	15.6415	15.607
P15497	SWISS-PROT:P15497	(Bos taurus) Apolipoprotein A-I precursor		TRUE	100	0.236962	15.6356	44141.6	42938.8	43942.8	58734.5	57330.7	57710.7	42876.2	42089.5	44266.8	38599.1	36410.4	36810.7		15.4299	15.39	15.4233	15.8419	15.807	15.8166	15.3879	15.3612	15.4339	15.2363	15.1521	15.1678
P15502	ELN	Elastin	ELN_HUMAN	FALSE	27.8	0.756599	11.2524	NaN	NaN	NaN	NaN	NaN	NaN	714.932	627.29	NaN	NaN	NaN	NaN		NaN	NaN	NaN	NaN	NaN	NaN	9.48166	9.29299	NaN	NaN	NaN	NaN
P15529	CD46	Membrane cofactor protein	MCP_HUMAN	TRUE	100	0.447152	13.1101	8239.64	8541.58	7261.06	5699.17	6805.74	8800.6	13061.1	12033	11834.1	10760.6	9703.6	9938.21		13.0084	13.0603	12.826	12.4765	12.7325	13.1034	13.673	13.5547	13.5307	13.3935	13.2443	13.2788
P15531	NME1	Nucleoside diphosphate kinase A	NDKA_HUMAN	TRUE	100	0.263898	13.0126	7273.77	6737.26	6936.08	8792.27	8442.74	8024.82	8255.08	8198.86	7472.25	12292.6	11918.9	12004.8		12.8285	12.7179	12.7599	13.102	13.0435	12.9703	13.0111	13.0012	12.8673	13.5855	13.541	13.5513
P15559	NQO1	NAD(P)H dehydrogenase [quinone] 1	NQO1_HUMAN	TRUE	100	0.195619	17.4635	140225	141127	144602	156915	155563	147815	231285	231879	230411	175395	174044	171669		17.0974	17.1066	17.1417	17.2596	17.2471	17.1734	17.8193	17.823	17.8138	17.4203	17.4091	17.3893
P15586	GNS	N-acetylglucosamine-6-sulfatase	GNS_HUMAN	TRUE	100	0.215616	16.1649	93795.8	89271.6	95313.3	67485.1	69096.2	76648.8	63403.6	60363.6	64364	49263.8	48754.1	54446.7		16.5172	16.4459	16.5404	16.0423	16.0763	16.226	15.9523	15.8814	15.974	15.5882	15.5732	15.7326
P15735	PHKG2	Phosphorylase b kinase gamma catalytic chain, liver/testis isoform	PHKG2_HUMAN	FALSE	33.3	0.786293	6.55301	NaN	115.778	NaN	78.8375	288.127	NaN	NaN	NaN	67.0316	NaN	NaN	58.5795		NaN	6.85522	NaN	6.30081	8.17056	NaN	NaN	NaN	6.06677	NaN	NaN	5.87232
P15848	ARSB	Arylsulfatase B	ARSB_HUMAN	TRUE	77.8	0.439855	13.1517	8194.14	NaN	4741.74	NaN	NaN	7036.9	5104.08	9333.61	11261.1	13585.5	NaN	8061.45		13.0004	NaN	12.2112	NaN	NaN	12.7807	12.3174	13.1882	13.4591	13.7298	NaN	12.9768
P15880	RPS2	40S ribosomal protein S2	RS2_HUMAN	TRUE	100	0.163164	18.5324	407592	409215	409048	391056	386622	383810	389428	371322	360224	488193	493325	506315		18.6368	18.6425	18.6419	18.577	18.5606	18.55	18.571	18.5023	18.4585	18.8971	18.9122	18.9497
P15923	TCF3	Transcription factor E2-alpha	TFE2_HUMAN	TRUE	66.7	0.640885	12.8135	6478.68	NaN	4093.84	NaN	NaN	NaN	13724	14428.8	6771.94	18484	16358.7	16287.4		12.6615	NaN	11.9992	NaN	NaN	NaN	13.7444	13.8167	12.7254	14.174	13.9978	13.9915
P15924	DSP	Desmoplakin	DESP_HUMAN	TRUE	100	0.335359	16.5295	85970.7	87141.7	87253.9	105011	105914	105705	147930	143725	144010	134982	135973	134445		16.3916	16.4111	16.4129	16.6802	16.6925	16.6897	17.1746	17.133	17.1358	17.0424	17.053	17.0367
P15927	RPA2	Replication protein A 32 kDa subunit	RFA2_HUMAN	TRUE	100	0.124971	15.009	34498.5	37471.7	34152.1	33554.4	34638.7	31573.7	29717.5	27543.3	25794.8	29571.1	30208.9	28786.8		15.0742	15.1935	15.0597	15.0342	15.0801	14.9464	14.859	14.7494	14.6548	14.8519	14.8827	14.8131
P15941	MUC1	Mucin-1	MUC1_HUMAN	TRUE	100	0.456099	12.9242	5350.69	4173.79	4554.01	7480.72	7287.75	6199.88	14056	13685.2	16217.7	12714.7	12899.2	11689.8		12.3855	12.0271	12.1529	12.869	12.8313	12.598	13.7789	13.7403	13.9853	13.6342	13.655	13.513
P15954	COX7C	Cytochrome c oxidase subunit 7C, mitochondrial	COX7C_HUMAN	TRUE	100	0.278005	11.4772	3784.78	4444.16	3784.55	2556.82	2964.83	3308.94	2049.84	2072.29	1570.62	2653.24	3039.15	2989.59		11.886	12.1177	11.8859	11.3201	11.5337	11.6922	11.0013	11.017	10.6171	11.3735	11.5695	11.5457
P16070	CD44	CD44 antigen	CD44_HUMAN	TRUE	100	0.263394	12.0839	4812.19	3750.8	4228.43	5272.23	4128.23	3297.55	5942.98	5098.28	5501.12	5549.62	5679.33	4880		12.2325	11.873	12.0459	12.3642	12.0113	11.6872	12.537	12.3158	12.4255	12.4382	12.4715	12.2527
P16083	NQO2	Ribosyldihydronicotinamide dehydrogenase [quinone]	NQO2_HUMAN	TRUE	100	0.379815	16.1827	125328	122242	119889	93179.7	95108.4	91958	56508.6	57735.9	54989	47784.3	49220.4	44968.1		16.9354	16.8994	16.8713	16.5077	16.5373	16.4887	15.7862	15.8172	15.7469	15.5442	15.587	15.4566
P16104	H2AX	Histone H2AX	H2AX_HUMAN	TRUE	100	0.277248	14.3549	33374.7	28423.6	23354.2	25172.9	17492.6	29301.2	16824	13839.9	17026.8	13758.9	14952.1	20022.1		15.0265	14.7948	14.5114	14.6196	14.0945	14.8387	14.0382	13.7565	14.0555	13.7481	13.8681	14.2893
P16144	ITGB4	Integrin beta-4	ITB4_HUMAN	TRUE	100	0.392003	18.4518	245371	247672	250706	239903	243377	237578	560469	556011	537645	590116	576815	588462		17.9046	17.9181	17.9356	17.8721	17.8928	17.858	19.0963	19.0848	19.0363	19.1706	19.1377	19.1666
P16152	CBR1	Carbonyl reductase [NADPH] 1	CBR1_HUMAN	TRUE	100	0.15653	15.8753	76072.6	75940.2	76822.3	57023.1	58906.9	58519.5	50881	51817.2	50712.9	53179.1	54852.7	53703.2		16.2151	16.2126	16.2292	15.7993	15.8461	15.8366	15.6348	15.6611	15.6301	15.6986	15.7433	15.7127
P16219	ACADS	Short-chain specific acyl-CoA dehydrogenase, mitochondrial	ACADS_HUMAN	TRUE	100	0.130969	13.6677	14372.1	14547.2	13394.8	14006	13112	13031.2	11690.1	10971.5	11353.8	11418.1	10628.3	10660.4		13.811	13.8285	13.7094	13.7738	13.6786	13.6697	13.513	13.4215	13.4709	13.479	13.3756	13.38
P16220	CREB1	Cyclic AMP-responsive element-binding protein 1	CREB1_HUMAN	TRUE	100	0.227995	14.0327	15476.4	15993.7	15237.9	11961.6	13091.5	13136	21151.3	15894.4	19042.7	25551.3	24687.4	20980.1		13.9178	13.9652	13.8954	13.5461	13.6763	13.6812	14.3685	13.9562	14.217	14.6411	14.5915	14.3567
P16278	GLB1	Beta-galactosidase	BGAL_HUMAN	TRUE	100	0.158422	15.7385	49658	50602.7	48559.6	56166.3	54943.4	53670.8	53145.4	51703.5	51393.6	44361	43869.9	45029.1		15.5997	15.6269	15.5675	15.7774	15.7457	15.7118	15.6977	15.658	15.6493	15.437	15.4209	15.4586
P16298	PPP3CB	Serine/threonine-protein phosphatase 2B catalytic subunit beta isoform	PP2BB_HUMAN	TRUE	100	0.111598	14.1695	21210	21423.3	23869.8	16808	17521.7	15763.2	17350.4	16489	17397.6	18224.9	17283.7	17562.9		14.3725	14.3869	14.5429	14.0369	14.0969	13.9443	14.0827	14.0092	14.0866	14.1536	14.0771	14.1002
P16333	NCK1	Cytoplasmic protein NCK1	NCK1_HUMAN	TRUE	83.3	0.149903	11.5724	3801.14	3392.22	3438.87	3581.96	3556.36	3288.9	3329.63	2945.25	2300.93	2253.73	2607.2	3034.42		11.8922	11.728	11.7477	11.8065	11.7962	11.6834	11.7011	11.5242	11.168	11.1381	11.3483	11.5672
P16383	GCFC2	Intron Large complex component GCFC2	GCFC2_HUMAN	TRUE	100	0.0966092	12.2205	4368.71	4426.5	4671.81	5029.93	4694.02	4660.75	5394.72	5622.82	5301.86	4714.7	4413.53	5285.13		12.093	12.112	12.1898	12.2963	12.1966	12.1863	12.3973	12.4571	12.3723	12.2029	12.1077	12.3677
P16401	H1-5	Histone H1.5	H15_HUMAN	TRUE	100	0.199645	19.5413	761157	769266	783899	709129	735971	725913	750101	765010	787061	746126	723138	758167		19.5378	19.5531	19.5803	19.4357	19.4893	19.4694	19.5167	19.5451	19.5861	19.5091	19.4639	19.5322
P16402	H1-3	Histone H1.3	H13_HUMAN	TRUE	100	0.185805	19.9562	1.07435e+06	1.0821e+06	1.08099e+06	1.05959e+06	1.0815e+06	1076193	1.14503e+06	1.11621e+06	1.18186e+06	1.10401e+06	1.10421e+06	1.06163e+06		20.035	20.0454	20.0439	20.0151	20.0446	20.0375	20.127	20.0902	20.1726	20.0743	20.0746	20.0178
P16403	H1-2	Histone H1.2	H12_HUMAN	TRUE	100	0.338304	14.8243	41589.9	45035.3	35503.8	27860.7	34674.9	23793.8	37530.7	41261.2	22815.5	35255.5	28865.1	50186.8		15.3439	15.4588	15.1157	14.7659	15.0816	14.5383	15.1958	15.3325	14.4777	15.1056	14.817	15.615
P16422	EPCAM	Epithelial cell adhesion molecule	EPCAM_HUMAN	TRUE	100	0.650335	15.443	20678.4	20242	20799	25735.2	24743.9	25937	85326.2	79532.1	87307.1	89678.4	85846.5	88077.4		14.3358	14.3051	14.3442	14.6515	14.5948	14.6627	16.3807	16.2792	16.4138	16.4525	16.3895	16.4265
P16435	POR	NADPH--cytochrome P450 reductase	NCPR_HUMAN	TRUE	100	0.255095	17.6976	245172	243683	244038	283672	278696	279849	186790	184922	182146	141696	143695	141224		17.9034	17.8946	17.8967	18.1139	18.0883	18.0943	17.5111	17.4966	17.4747	17.1124	17.1327	17.1076
P16455	MGMT	Methylated-DNA--protein-cysteine methyltransferase	MGMT_HUMAN	TRUE	100	0.172549	14.0411	17575.7	16437.4	17236.7	14913.3	15661.4	14982.8	16453.6	17065	16607.5	22697.7	21571.2	22533.2		14.1013	14.0047	14.0732	13.8643	13.9349	13.871	14.0061	14.0588	14.0195	14.4703	14.3968	14.4598
P16591	FER	Tyrosine-protein kinase Fer	FER_HUMAN	TRUE	88.9	0.342375	9.64628	946.437	1042.46	747.182	722.422	1230.32	NaN	1412.15	1134.73	1204.93	656.233	849.029	660.774		9.88636	10.0258	9.54532	9.4967	10.2648	NaN	10.4637	10.1481	10.2347	9.35806	9.72967	9.36801
P16615	ATP2A2	Sarcoplasmic/endoplasmic reticulum calcium ATPase 2	AT2A2_HUMAN	TRUE	100	0.0898677	17.975	231415	228651	234290	248214	247107	247312	258184	249903	261636	236832	244584	239012		17.8201	17.8028	17.8379	17.9212	17.9148	17.916	17.978	17.931	17.9972	17.8535	17.9	17.8667
P16885	PLCG2	1-phosphatidylinositol 4,5-bisphosphate phosphodiesterase gamma-2	PLCG2_HUMAN	TRUE	100	0.351814	11.804	5059.13	5533.52	5968.17	3900.99	3670.51	4016.53	2898.23	2925.04	2718.64	2616.59	2372.74	2781.5		12.3047	12.434	12.5431	11.9296	11.8418	11.9717	11.501	11.5142	11.4087	11.3535	11.2123	11.4416
P16930	FAH	Fumarylacetoacetase	FAAA_HUMAN	TRUE	100	0.236389	14.0335	17487.6	19321.2	19370.6	13753.7	14140.5	13181	12628	11837	12339.1	14985.6	14160.9	15985.7		14.094	14.2379	14.2416	13.7475	13.7875	13.6862	13.6243	13.531	13.5909	13.8713	13.7896	13.9645
P16949	STMN1	Stathmin	STMN1_HUMAN	TRUE	100	0.285424	18.5488	397207	387043	385487	337060	354112	337732	269700	263498	277684	303304	306482	287969		18.5995	18.5621	18.5563	18.3626	18.4338	18.3655	18.041	18.0074	18.0831	18.2104	18.2254	18.1356
P16989	YBX3	Y-box-binding protein 3	YBOX3_HUMAN	TRUE	100	0.31469	14.0223	16768.6	16998.3	15825	12128.6	11230.7	10951.5	18672.4	18312.6	22194.1	23830.8	22743.3	22202.9		14.0335	14.0531	13.9499	13.5661	13.4552	13.4188	14.1886	14.1605	14.4379	14.5405	14.4732	14.4385
P17026	ZNF22	Zinc finger protein 22	ZNF22_HUMAN	TRUE	100	0.198352	11.3667	2829.16	3555.65	3244.77	2560.8	2580.49	2845.18	2636.07	2651.36	3201.68	2738.14	2681.24	2522.39		11.4662	11.7959	11.6639	11.3224	11.3334	11.4743	11.3642	11.3725	11.6446	11.419	11.3887	11.3006
P17029	ZKSCAN1	Zinc finger protein with KRAB and SCAN domains 1	ZKSC1_HUMAN	TRUE	100	0.307379	12.3119	6735.25	5858.64	7102.67	4721.32	6198.21	6170.83	5049.87	4999.82	5861.98	3015.16	2112.93	2531.79		12.7175	12.5164	12.7941	12.205	12.5976	12.5912	12.302	12.2877	12.5172	11.558	11.045	11.3059
P17035;Q5VIY5	ZNF28;ZNF468	Zinc finger protein 28;Zinc finger protein 468	ZNF28_HUMAN;ZN468_HUMAN	TRUE	61.1	0.367545	9.46777	696.103	718.425	945.088	658.17	554.531	NaN	NaN	NaN	NaN	711.031	456.581	NaN		9.44316	9.48869	9.8843	9.36232	9.11512	NaN	NaN	NaN	NaN	9.47377	8.83473	NaN
P17050	NAGA	Alpha-N-acetylgalactosaminidase	NAGAB_HUMAN	TRUE	100	0.219278	12.4895	5627.01	6060.39	5891.88	4249.18	4300.27	4916.9	5120.86	4915.21	4631.77	5184.64	5173.69	4825.68		12.4582	12.5652	12.5245	12.053	12.0702	12.2635	12.3222	12.263	12.1773	12.34	12.337	12.2365
P17066	HSPA6	Heat shock 70 kDa protein 6	HSP76_HUMAN	TRUE	100	0.671183	19.3174	525464	470409	490163	869879	860149	759837	1.90698e+06	1.67895e+06	1.90639e+06	774359	611977	705975		19.0032	18.8436	18.9029	19.7305	19.7142	19.5353	20.8629	20.6791	20.8624	19.5626	19.2231	19.4293
P17096	HMGA1	High mobility group protein HMG-I/HMG-Y	HMGA1_HUMAN	TRUE	100	0.285034	18.4937	490226	439651	435378	313385	275807	330734	287146	284406	306061	275551	262267	273743		18.9031	18.746	18.7319	18.2576	18.0733	18.3353	18.1314	18.1176	18.2235	18.072	18.0007	18.0625
P17152	TMEM11	Transmembrane protein 11, mitochondrial	TMM11_HUMAN	TRUE	100	0.0889469	14.0116	15863	16153	17010.7	17126.4	17587.8	18729.8	17551.7	16930.1	16020.2	14606.9	13801.1	14821.8		13.9534	13.9795	14.0542	14.0639	14.1023	14.1931	14.0993	14.0473	13.9676	13.8344	13.7525	13.8554
P17174	GOT1	Aspartate aminotransferase, cytoplasmic	AATC_HUMAN	TRUE	100	0.223728	17.4746	227428	230534	221390	200123	200549	208861	174958	175554	177630	115997	123370	117780		17.7951	17.8146	17.7562	17.6105	17.6136	17.6722	17.4166	17.4216	17.4385	16.8237	16.9126	16.8457
P17252	PRKCA	Protein kinase C alpha type	KPCA_HUMAN	TRUE	100	0.151799	14.6455	29815.6	30442	33489.3	29449.6	30551.7	28752.9	22451.5	21139.5	22196	22019.6	22559.2	21308.8		14.8638	14.8938	15.0314	14.846	14.899	14.8114	14.4545	14.3677	14.438	14.4265	14.4614	14.3792
P17275	JUNB	Transcription factor JunB	JUNB_HUMAN	TRUE	100	0.314121	13.6233	6996.45	9403.75	8642.01	12031.4	9490.92	11523.3	15226	14857.9	9953.06	11719.2	11196.9	10705.4		12.7724	13.199	13.0772	13.5545	13.2123	13.4923	13.8942	13.8589	13.2809	13.5166	13.4508	13.3861
P17301	ITGA2	Integrin alpha-2	ITA2_HUMAN	TRUE	100	0.642294	16.9639	100825	98638.1	104234	106690	109114	111268	351556	340480	345336	159520	164827	164163		16.6215	16.5899	16.6695	16.7031	16.7355	16.7637	18.4234	18.3772	18.3976	17.2834	17.3306	17.3248
P17405	SMPD1	Sphingomyelin phosphodiesterase	ASM_HUMAN	TRUE	100	0.496689	13.1745	13889.5	13260.3	13758.5	5795.72	6252.85	5641.57	3828.4	3676.17	3416.62	8363.92	8592.59	7820.72		13.7617	13.6948	13.748	12.5008	12.6103	12.4619	11.9025	11.844	11.7384	13.03	13.0689	12.9331
P17480	UBTF	Nucleolar transcription factor 1	UBF1_HUMAN	TRUE	100	0.495285	15.2025	21394	21577.7	22012.7	24271.8	26973.4	27320.5	37022.6	36769.5	34806	47197.2	46571	46577		14.3849	14.3973	14.4261	14.567	14.7192	14.7377	15.1761	15.1662	15.087	15.5264	15.5071	15.5073
P17535	JUND	Transcription factor JunD	JUND_HUMAN	TRUE	100	0.295986	13.1781	7084.46	7888.33	8502.81	10370.7	9564.13	10073.9	13408.9	13661.9	15086.9	6069.72	5798.95	5961.13		12.7904	12.9455	13.0537	13.3402	13.2234	13.2983	13.7109	13.7379	13.881	12.5674	12.5016	12.5414
P17544	ATF7	Cyclic AMP-dependent transcription factor ATF-7	ATF7_HUMAN	TRUE	94.4	0.505741	10.9953	3800.15	2924.11	2156.29	1841.7	1126.86	1474.15	2085.56	2431.49	2738.38	3975.49	3603.6	4808.16		11.8918	11.5138	11.0743	10.8468	10.1381	10.5257	11.0262	11.2476	11.4191	11.9569	11.8152	12.2313
P17568	NDUFB7	NADH dehydrogenase [ubiquinone] 1 beta subcomplex subunit 7	NDUB7_HUMAN	TRUE	100	0.0980092	13.4749	10878.1	11038	10317.3	10974.4	10898.3	11140.8	12000.4	10835.7	10170.4	10462.8	10690.2	11471.9		13.4091	13.4302	13.3328	13.4219	13.4118	13.4436	13.5508	13.4035	13.3121	13.353	13.384	13.4858
P17612	PRKACA	cAMP-dependent protein kinase catalytic subunit alpha	KAPCA_HUMAN	TRUE	100	0.342935	13.3116	15321.6	14081.3	14735.3	10599	10472.3	11309.1	5095.28	5549.58	5066.09	7334.63	7947.34	6923.09		13.9033	13.7815	13.847	13.3716	13.3543	13.4652	12.3149	12.4382	12.3067	12.8405	12.9563	12.7572
P17655	CAPN2	Calpain-2 catalytic subunit	CAN2_HUMAN	TRUE	100	0.111135	17.8236	198523	195778	193417	213315	215947	213092	258650	262783	265450	251905	245566	247020		17.5989	17.5789	17.5614	17.7026	17.7203	17.7011	17.9806	18.0035	18.0181	17.9425	17.9057	17.9143
P17676	CEBPB	CCAAT/enhancer-binding protein beta	CEBPB_HUMAN	TRUE	100	0.495014	13.1368	6082.49	6256.14	6732.32	8484.59	8791.63	9623.19	15903.4	14715.8	11750.2	2819.74	3012.07	3019.93		12.5704	12.6111	12.7169	13.0506	13.1019	13.2323	13.957	13.8451	13.5204	11.4613	11.5565	11.5603
P17690	SWISS-PROT:P17690	(Bos taurus) Beta-2-glycoprotein 1 precursor		TRUE	100	0.30683	12.1923	3104.19	3390.54	3096.54	7610.82	6599.6	7277.64	4450.25	4504.17	4452.82	5423.76	4655.14	4183.52		11.6	11.7273	11.5964	12.8938	12.6882	12.8293	12.1197	12.137	12.1205	12.4051	12.1846	12.0305
P17697	SWISS-PROT:P17697	(Bos taurus) Clusterin precursor		TRUE	100	0.33502	14.3841	18207.3	18153	19818.1	21545.3	23301.5	28939.3	15995.1	19040.7	20566.3	7496.83	24176.2	13350.7		14.1522	14.1479	14.2745	14.3951	14.5081	14.8207	13.9653	14.2168	14.328	12.8721	14.5613	13.7046
P17706	PTPN2	Tyrosine-protein phosphatase non-receptor type 2	PTN2_HUMAN	TRUE	100	0.10136	16.4722	92698.3	96484.8	83591.6	88139.6	86466.2	81927.5	91369.7	85334.5	85269	110653	108066	109634		16.5003	16.558	16.3511	16.4275	16.3998	16.3221	16.4794	16.3808	16.3797	16.7557	16.7215	16.7423
P17707	AMD1	S-adenosylmethionine decarboxylase proenzyme	DCAM_HUMAN	TRUE	100	0.524365	13.1522	13579.1	13623.1	12555.8	18117	19691.1	19408.1	4099.17	4330.43	3566.2	7044.2	7759.6	6381.11		13.7291	13.7338	13.6161	14.1451	14.2653	14.2444	12.0011	12.0803	11.8002	12.7822	12.9218	12.6396
P17812	CTPS1	CTP synthase 1	PYRG1_HUMAN	TRUE	100	0.139135	16.2754	66217.1	67468.1	65672.4	71231.4	73861.9	72045.2	78654.5	78643.6	80471	97623.8	100125	99464.7		16.0149	16.0419	16.003	16.1202	16.1725	16.1366	16.2632	16.263	16.2962	16.5749	16.6114	16.6019
P17844	DDX5	Probable ATP-dependent RNA helicase DDX5	DDX5_HUMAN	TRUE	100	0.197212	18.4546	323395	321475	327944	349733	350146	347753	380493	374989	380205	508955	516157	507455		18.3029	18.2943	18.3231	18.4159	18.4176	18.4077	18.5375	18.5165	18.5364	18.9572	18.9775	18.9529
P17858	PFKL	ATP-dependent 6-phosphofructokinase, liver type	PFKAL_HUMAN	TRUE	100	0.0781756	16.6635	93541.8	98341.5	95697.3	94891.6	95408.5	95494.5	105926	105750	104670	107882	113066	110106		16.5133	16.5855	16.5462	16.534	16.5418	16.5431	16.6927	16.6903	16.6755	16.7191	16.7868	16.7485
P17900	GM2A	Ganglioside GM2 activator	SAP3_HUMAN	TRUE	100	0.403632	12.6164	8138.12	8123.75	8356.34	5244.65	5264.58	5374.48	2853.69	3302.89	3731.81	4322.47	3842.77	4891.42		12.9905	12.9879	13.0287	12.3566	12.3621	12.3919	11.4786	11.6895	11.8657	12.0776	11.9079	12.256
P17931	LGALS3	Galectin-3	LEG3_HUMAN	TRUE	100	0.0686	18.6408	443830	451847	442112	444568	420965	405880	376441	376215	356003	386130	378466	390791		18.7596	18.7855	18.7541	18.762	18.6833	18.6307	18.5221	18.5212	18.4415	18.5587	18.5298	18.576
P17980	PSMC3	26S proteasome regulatory subunit 6A	PRS6A_HUMAN	TRUE	100	0.0805329	16.4515	78556.2	79616.8	79905.4	82909.4	85412.1	83298.1	102420	99920.1	99410.6	97708.4	94347	93020.9		16.2614	16.2808	16.286	16.3392	16.3822	16.346	16.6441	16.6085	16.6011	16.5762	16.5257	16.5053
P17987	TCP1	T-complex protein 1 subunit alpha	TCPA_HUMAN	TRUE	100	0.0690517	17.9249	244830	241763	244991	233210	235740	240308	281816	282514	282762	247144	252816	252317		17.9014	17.8832	17.9024	17.8313	17.8468	17.8745	18.1044	18.108	18.1092	17.915	17.9477	17.9449
P18031	PTPN1	Tyrosine-protein phosphatase non-receptor type 1	PTN1_HUMAN	TRUE	100	0.292747	16.0375	82469	81268	81898.3	81430.7	81898.1	81130.1	48985.9	49370	49385.9	38902.1	39324.2	38712.9		16.3316	16.3104	16.3215	16.3133	16.3215	16.3079	15.5801	15.5913	15.5918	15.2476	15.2631	15.2405
P18074	ERCC2	General transcription and DNA repair factor IIH helicase subunit XPD	ERCC2_HUMAN	TRUE	100	0.304297	15.2603	58709.5	61431.5	60027	47918.5	50186.1	51374.3	27080.6	28167.9	32991.1	33721.5	36270.4	34909.6		15.8413	15.9067	15.8733	15.5483	15.615	15.6488	14.725	14.7818	15.0098	15.0414	15.1465	15.0913
P18077	RPL35A	60S ribosomal protein L35a	RL35A_HUMAN	TRUE	100	0.139662	17.9134	290791	290029	289045	254429	258966	262402	247816	249606	232005	285065	283104	285557		18.1496	18.1458	18.1409	17.9569	17.9824	18.0014	17.9189	17.9293	17.8238	18.1209	18.111	18.1234
P18084	ITGB5	Integrin beta-5	ITB5_HUMAN	TRUE	100	0.384818	13.3272	8684.79	6290.01	8283.51	6704.75	5773.81	6140.02	12503.3	12286	12477.1	14980.9	14956.6	14708.2		13.0843	12.6188	13.016	12.711	12.4953	12.584	13.61	13.5847	13.607	13.8708	13.8685	13.8443
P18085	ARF4	ADP-ribosylation factor 4	ARF4_HUMAN	TRUE	100	0.159728	17.4943	159519	146741	132006	181466	180377	177164	212959	220771	218660	209877	215877	210834		17.2834	17.1629	17.0102	17.4693	17.4607	17.4347	17.7002	17.7522	17.7383	17.6792	17.7198	17.6857
P18124	RPL7	60S ribosomal protein L7	RL7_HUMAN	TRUE	100	0.14759	18.7343	473550	469967	477065	505250	493785	497809	435958	438719	453690	509924	507131	511017		18.8532	18.8422	18.8638	18.9466	18.9135	18.9252	18.7338	18.7429	18.7913	18.9599	18.952	18.963
P18146	EGR1	Early growth response protein 1	EGR1_HUMAN	TRUE	61.1	0.664831	11.4055	3438.76	2721.74	3553.6	910.234	NaN	823.479	NaN	NaN	NaN	NaN	NaN	NaN		11.7477	11.4103	11.7951	9.83009	NaN	9.68559	NaN	NaN	NaN	NaN	NaN	NaN
P18206	VCL	Vinculin	VINC_HUMAN	TRUE	100	0.100943	18.1503	312126	308309	324076	287295	285968	288908	259105	247929	254556	258896	256606	256320		18.2518	18.234	18.306	18.1322	18.1255	18.1402	17.9832	17.9196	17.9576	17.982	17.9692	17.9676
P18283	GPX2	Glutathione peroxidase 2	GPX2_HUMAN	TRUE	100	0.112539	13.0276	7121.61	7072.34	7156.88	7220.31	7878.41	7791.87	8429.67	8979.95	9986.58	8770.15	8184.79	8373.87		12.798	12.788	12.8051	12.8178	12.9437	12.9278	13.0413	13.1325	13.2858	13.0984	12.9987	13.0317
P18405	SRD5A1	3-oxo-5-alpha-steroid 4-dehydrogenase 1	S5A1_HUMAN	FALSE	22.2	0.81079	0.130881	NaN	NaN	NaN	NaN	NaN	NaN	NaN	NaN	NaN	NaN	NaN	NaN		NaN	NaN	NaN	NaN	NaN	NaN	NaN	NaN	NaN	NaN	NaN	NaN
P18433	PTPRA	Receptor-type tyrosine-protein phosphatase alpha	PTPRA_HUMAN	TRUE	100	0.246564	12.1793	5678.76	5912.86	6528.03	2572.35	3418.71	3395	5325.46	5561.61	5677.16	5139.21	5763.52	6128.6		12.4714	12.5296	12.6724	11.3289	11.7392	11.7292	12.3787	12.4413	12.471	12.3273	12.4927	12.5813
P18440	NAT1	Arylamine N-acetyltransferase 1	ARY1_HUMAN	TRUE	100	0.419269	13.3964	14788.9	14179.6	13610.9	9856.98	9654.5	9418.19	7819	7447.01	7779.57	5949.15	5922.43	6326.34		13.8522	13.7915	13.7325	13.2669	13.237	13.2012	12.9328	12.8624	12.9255	12.5385	12.532	12.6272
P18564	ITGB6	Integrin beta-6	ITB6_HUMAN	TRUE	100	0.225114	11.7669	4511.12	4285.4	3524.95	3009.97	3247.88	3012.29	3977.77	3062.68	4238.3	4386.32	4142.77	3674.03		12.1393	12.0652	11.7834	11.5555	11.6653	11.5566	11.9577	11.5806	12.0493	12.0988	12.0164	11.8431
P18583	SON	Protein SON	SON_HUMAN	TRUE	100	0.197264	15.0738	36038.8	36885.6	38056.1	33645.3	35035.2	35305.1	31269.6	30384.8	28536.1	33623.7	34028.1	33672		15.1373	15.1708	15.2158	15.0381	15.0965	15.1076	14.9325	14.8911	14.8005	15.0372	15.0544	15.0393
P18615	NELFE	Negative elongation factor E	NELFE_HUMAN	TRUE	100	0.177795	14.8353	33584.4	32242.4	33792	29254.6	29456.2	29282.7	25851.8	25571.2	25684.6	27638.7	26653.6	28182		15.0355	14.9767	15.0444	14.8364	14.8463	14.8378	14.658	14.6422	14.6486	14.7544	14.702	14.7825
P18621	RPL17	60S ribosomal protein L17	RL17_HUMAN	TRUE	100	0.154635	17.5061	213739	213743	213537	189682	196247	182377	193963	189209	184195	227848	230722	230262		17.7055	17.7055	17.7041	17.5332	17.5823	17.4766	17.5654	17.5296	17.4909	17.7977	17.8158	17.8129
P18669	PGAM1	Phosphoglycerate mutase 1	PGAM1_HUMAN	TRUE	100	0.0871706	19.8672	1.00723e+06	972394	974041	939191	877006	868563	850736	841765	813959	975306	956104	953966		19.942	19.8912	19.8936	19.8411	19.7422	19.7283	19.6984	19.6831	19.6346	19.8955	19.8668	19.8636
P18754	RCC1	Regulator of chromosome condensation	RCC1_HUMAN	TRUE	100	0.0734633	17.0379	117961	117923	126353	128373	128617	130025	129553	130323	129097	151659	145788	149866		16.848	16.8475	16.9471	16.97	16.9727	16.9884	16.9832	16.9917	16.9781	17.2105	17.1535	17.1933
P18846	ATF1	Cyclic AMP-dependent transcription factor ATF-1	ATF1_HUMAN	TRUE	38.9	0.563254	8.98378	454.9	324.724	730.51	NaN	NaN	NaN	NaN	NaN	NaN	NaN	NaN	NaN		8.82941	8.34307	9.51276	NaN	NaN	NaN	NaN	NaN	NaN	NaN	NaN	NaN
P18847	ATF3	Cyclic AMP-dependent transcription factor ATF-3	ATF3_HUMAN	TRUE	88.9	0.693487	11.61	1293.43	654.346	1075.68	4925.08	5787.72	5533.72	9728.61	8387.72	8101.81	NaN	NaN	1862.88		10.337	9.35391	10.071	12.2659	12.4988	12.434	13.248	13.0341	12.984	NaN	NaN	10.8633
P18850	ATF6	Cyclic AMP-dependent transcription factor ATF-6 alpha	ATF6A_HUMAN	TRUE	100	0.584166	11.9325	4756.58	4770.86	5340.08	6377.31	6001.36	6039.78	9980.33	8540.78	9785.15	4483.21	4245.53	4255.17		12.2157	12.22	12.3826	12.6387	12.5511	12.5603	13.2849	13.0602	13.2564	12.1303	12.0517	12.055
P18858	LIG1	DNA ligase 1	DNLI1_HUMAN	TRUE	100	0.238577	15.1974	33837.6	34590.4	34153.5	32909	33189.8	32936.1	27160.9	26787	26835.2	37048.1	37241.6	35092.1		15.0463	15.0781	15.0597	15.0062	15.0185	15.0074	14.7292	14.7092	14.7118	15.1771	15.1846	15.0989
P18859	ATP5PF	ATP synthase-coupling factor 6, mitochondrial	ATP5J_HUMAN	TRUE	100	0.123485	16.0548	65082.3	69353.5	70774.7	76515.1	74790.3	72477.1	58314.9	58170.8	53093.6	58886.2	59948.4	60188.7		15.99	16.0817	16.1109	16.2235	16.1906	16.1452	15.8316	15.828	15.6963	15.8456	15.8714	15.8772
P18887	XRCC1	DNA repair protein XRCC1	XRCC1_HUMAN	TRUE	100	0.13764	14.9598	32501.3	32793.5	32714.1	26599	29084.4	28171.4	26088.8	26463.3	27264.1	37575.2	37148.6	39939.9		14.9882	15.0011	14.9976	14.6991	14.828	14.7819	14.6711	14.6917	14.7347	15.1975	15.181	15.2855
P19021	PAM	Peptidyl-glycine alpha-amidating monooxygenase	AMD_HUMAN	TRUE	94.4	0.397556	11.3665	1987.21	1744.65	2955.99	2637.69	1777.47	1997.94	2420.67	3214.63	3504.57	2610.08	1940.32	2707.48		10.9565	10.7687	11.5294	11.3651	10.7956	10.9643	11.2412	11.6504	11.775	11.3499	10.9221	11.4027
P19075	TSPAN8	Tetraspanin-8	TSN8_HUMAN	TRUE	100	0.534424	14.1382	15309.4	11812.3	12795.3	11693.9	10169.9	11470.7	23404	23818.2	20558.9	35562.1	36837.3	40900.9		13.9021	13.528	13.6433	13.5135	13.312	13.4857	14.5145	14.5398	14.3275	15.1181	15.1689	15.3198
P19174	PLCG1	1-phosphatidylinositol 4,5-bisphosphate phosphodiesterase gamma-1	PLCG1_HUMAN	TRUE	100	0.156355	15.0736	32918.1	32001.3	32246.7	29539.4	29051.4	28501.2	29279.4	29929.9	31024.4	33634.6	33863.1	36106		15.0066	14.9658	14.9769	14.8504	14.8263	14.7987	14.8376	14.8693	14.9211	15.0377	15.0474	15.14
P19224	UGT1A6	UDP-glucuronosyltransferase 1-6	UD16_HUMAN	TRUE	100	0.125321	14.3817	17412.2	16023.5	17513.2	20129.1	21747.6	21340	19487.7	21221.5	21603.7	21094.4	21413.4	22186.5		14.0878	13.9679	14.0962	14.297	14.4086	14.3813	14.2503	14.3732	14.399	14.3646	14.3862	14.4374
P19256	CD58	Lymphocyte function-associated antigen 3	LFA3_HUMAN	TRUE	88.9	0.305669	11.1682	2320.21	1567.46	1904.21	1794.38	2175.21	1669.99	3391.84	2842.65	2825.37	2949.74	3217.03	3370.93		11.18	10.6142	10.895	10.8093	11.0869	10.7056	11.7279	11.473	11.4642	11.5264	11.6515	11.7189
P19338	NCL	Nucleolin	NUCL_HUMAN	TRUE	100	0.0896397	19.936	1.01746e+06	977919	1.01572e+06	966150	980068	932084	965201	941918	947618	997578	1.02174e+06	1.00953e+06		19.9565	19.8994	19.9541	19.8819	19.9025	19.8301	19.8805	19.8452	19.8539	19.9281	19.9626	19.9453
P19367	HK1	Hexokinase-1	HXK1_HUMAN	TRUE	100	0.4035	16.6072	154134	158926	157854	145952	153358	153584	66547.1	66813.9	69879.9	55106.3	53717.6	50108.4		17.2338	17.278	17.2682	17.1551	17.2265	17.2287	16.0221	16.0279	16.0926	15.7499	15.7131	15.6128
P19387	POLR2C	DNA-directed RNA polymerase II subunit RPB3	RPB3_HUMAN	TRUE	100	0.189942	14.6414	32356.5	30482.1	29106.2	29057.2	27439.1	27078.7	28145.2	27501.5	26677.2	24773.1	25881.5	24231.4		14.9818	14.8957	14.829	14.8266	14.7439	14.7249	14.7806	14.7472	14.7033	14.5965	14.6596	14.5646
P19388	POLR2E	DNA-directed RNA polymerases I, II, and III subunit RPABC1	RPAB1_HUMAN	TRUE	100	0.174939	13.8516	16061.1	16776.6	16279	18013.7	17774.9	17197	15835.5	15454.9	12755.4	16500.7	16772.2	16033.4		13.9713	14.0342	13.9907	14.1368	14.1176	14.0699	13.9509	13.9158	13.6388	14.0102	14.0338	13.9688
P19404	NDUFV2	NADH dehydrogenase [ubiquinone] flavoprotein 2, mitochondrial	NDUV2_HUMAN	TRUE	100	0.11534	15.4543	49511.9	46873.8	43232.5	42469	40224.3	41518.2	36239.9	38049.2	39974.6	45239.5	50212.2	45224.7		15.5955	15.5165	15.3998	15.3741	15.2958	15.3415	15.1453	15.2156	15.2868	15.4653	15.6158	15.4648
P19447	ERCC3	General transcription and DNA repair factor IIH helicase subunit XPB	ERCC3_HUMAN	TRUE	100	0.118199	14.517	24253.7	25710.1	25382.9	22477.2	22893.8	23255.7	21887.2	21190	22127.9	21204.9	19810.2	19440.6		14.5659	14.65	14.6316	14.4562	14.4827	14.5053	14.4178	14.3711	14.4336	14.3721	14.274	14.2468
P19474	TRIM21	E3 ubiquitin-protein ligase TRIM21	RO52_HUMAN	TRUE	100	0.289185	14.7453	20632.6	19127.7	20172	20798.5	19096.1	22415.1	32867.4	32092.7	31140.9	28653	28492	28378.2		14.3326	14.2234	14.3001	14.3442	14.221	14.4522	15.0044	14.97	14.9265	14.8064	14.7983	14.7925
P19525	EIF2AK2	Interferon-induced, double-stranded RNA-activated protein kinase	E2AK2_HUMAN	TRUE	100	0.154918	14.1945	15594.2	15852.4	15041.6	15556.1	15372	16064.6	21763.4	22712.3	22903	22079.1	22710.9	22586.8		13.9287	13.9524	13.8767	13.9252	13.908	13.9716	14.4096	14.4712	14.4832	14.4304	14.4711	14.4632
P19526	FUT1	Galactoside alpha-(1,2)-fucosyltransferase 1	FUT1_HUMAN	TRUE	100	0.422743	11.3688	2415.97	2220.25	2843.85	2476.87	2715.87	2431.75	3460.64	3346.14	3116.64	1979.22	2348.21	2187.07		11.2384	11.1165	11.4736	11.2743	11.4072	11.2478	11.7568	11.7083	11.6058	10.9507	11.1973	11.0948
P19532	TFE3	Transcription factor E3	TFE3_HUMAN	TRUE	66.7	0.763593	10.9556	1711.76	1073.47	1306.17	1299.76	1472.32	1679.81	4131.8	4570	7016.27	1656.71	1724.1	1288.81		10.7413	10.0681	10.3511	10.344	10.5239	10.7141	12.0126	12.158	12.7765	10.6941	10.7516	10.3318
P19623	SRM	Spermidine synthase	SPEE_HUMAN	TRUE	100	0.179167	16.5816	79862.1	78253.5	82182.5	83092.7	82597	81524.3	93470.1	85945.6	89479.3	106715	112814	111375		16.2852	16.2559	16.3265	16.3424	16.3338	16.3149	16.5122	16.3911	16.4493	16.7034	16.7836	16.7651
[truncated: 5,736 more rows]

## Sheet: Table S2 DE analysis
Select the comparison from the first column				0.58		0.05
[truncated: 47,632 more rows]

## Sheet: Table S3 APB vs Ctr_IPA_report
Â© 2000-2025 QIAGEN. All rights reserved.
[truncated: 9,555 more rows]
[truncated: 9 more columns]

[truncated: 2 more sheets: Table S4 Dex vs Ctr_IPA_report, Table S5 Combo vs Mono]
